# Supplementary material for: PairK: Pairwise k-mer alignment for quantifying protein motif conservation in disordered regions
Source: bioRxiv. 2024 Jul 24:2024.07.23.604860. Preprint. [Version 1] doi: 10.1101/2024.07.23.604860 (PMC11291154; doi:10.1101/2024.07.23.604860)
Supplement: Supplement 2 [file media-2.xlsx]

## Sheet: benchmark_scores_v2
	Table S4. Benchmark conservation scores
	The reported conservation scores are the average z-scores of the motif match residues using the position masks in table S1
		column name -	column description
		SLiM class -	The name of the SLiM
		verified interaction -	If TRUE - the motif match is a true positive, if FALSE - the motif match is a background match
		regex -	The motif regular expression
		Uniprot ID -	Uniprot accession
		OrthoDB id -	An id number used by OrthoDB
		match start position -	The start position of the motif match in the sequence (0-based indexing)
		match end position -	The end position of the motif match in the sequence
		match sequence -	The sequence matching the motif
		MSA - MAFFT - Tetrapoda -	Multiple sequence alignment conservation scores. Homologs at the Tetrapoda level
		MSA - MAFFT - Vertebrata -	Multiple sequence alignment conservation scores. Homologs at the Vertebrata level
		MSA - MAFFT - Metazoa -	Multiple sequence alignment conservation scores. Homologs at the Metazoa level
		pairk - Tetrapoda -	pairk conservation scores. Homologs at the Tetrapoda level
		pairk - Vertebrata -	pairk conservation scores. Homologs at the Vertebrata level
		pairk - Metazoa -	pairk conservation scores. Homologs at the Metazoa level
		pairk - ESM2 embeddings - Tetrapoda -	pairk (using embeddings) conservation scores. Homologs at the Tetrapoda level
		pairk - ESM2 embeddings - Vertebrata -	pairk (using embeddings) conservation scores. Homologs at the Vertebrata level
		pairk - ESM2 embeddings - Metazoa -	pairk (using embeddings) conservation scores. Homologs at the Metazoa level
		Kibby -	Conservation scores using the Kibby method (DOI: 10.1093/bib/bbac599)
SLiM class	verified interaction	regex	Uniprot ID	OrthoDB id	match start position	match end position	match sequence	MSA - MAFFT - Tetrapoda	MSA - MAFFT - Vertebrata	MSA - MAFFT - Metazoa	pairk - Tetrapoda	pairk - Vertebrata	pairk - Metazoa	pairk - ESM2 embeddings - Tetrapoda	pairk - ESM2 embeddings - Vertebrata	pairk - ESM2 embeddings - Metazoa	Kibby
LIG_AP2alpha_2	TRUE	DP[FW]	O08838	10116_0:004cdf	356	358	DPF	1.31276	0.865163	-0.906534	0.765409	0.387204	-0.484739	1.04718	0.779145	-0.12044	1.72717
LIG_AP2alpha_2	TRUE	DP[FW]	Q05140	10116_0:002e5e	399	401	DPF	0.180739	-1.10789	-1.17424	0.284105	0.369749	0.344503	0.547614	0.943751	0.76658	2.23224
LIG_AP2alpha_2	TRUE	DP[FW]	Q05140	10116_0:002e5e	473	475	DPF	-0.091241	1.00695	0.85058	0.284105	0.369749	0.344503	0.547614	0.939865	0.75318	2.8183
LIG_AP2alpha_2	TRUE	DP[FW]	P98082	9606_0:0016b2	292	294	DPF	1.38555	1.5106	0.930359	0.907574	1.02267	1.21308	1.23337	1.39287	1.85067	1.77058
LIG_AP2alpha_2	TRUE	DP[FW]	P98082	9606_0:0016b2	297	299	DPF	1.4322	1.15024	0.472766	0.907574	1.02267	1.21308	1.23337	1.17446	1.72199	1.79909
LIG_AP2alpha_2	TRUE	DP[FW]	Q9UBC2	9606_0:0044a5	598	600	DPF	0.828698	0.395501	0.213992	0.663467	0.767029	1.08053	0.956625	1.06813	1.58111	0.806419
LIG_AP2alpha_2	TRUE	DP[FW]	Q9UBC2	9606_0:0044a5	617	619	DPF	0.788489	0.88536	-0.529579	0.663467	0.767029	1.08053	0.956625	1.06813	1.59404	1.29669
LIG_AP2alpha_2	TRUE	DP[FW]	Q9UBC2	9606_0:0044a5	623	625	DPF	0.813743	0.753364	-0.646489	0.663467	0.767029	1.08053	0.956625	1.06813	1.58642	1.58041
LIG_AP2alpha_2	TRUE	DP[FW]	Q9UBC2	9606_0:0044a5	628	630	DPF	-0.435791	0.544494	0.375791	0.663467	0.767029	1.08053	0.956625	1.06813	1.57216	1.64871
LIG_AP2alpha_2	TRUE	DP[FW]	Q9UBC2	9606_0:0044a5	639	641	DPF	-0.125992	-0.1986	-1.11458	0.663467	0.767029	1.08053	0.956625	1.06813	1.59006	1.58763
LIG_AP2alpha_2	TRUE	DP[FW]	Q9UBC2	9606_0:0044a5	644	646	DPF	-0.201534	-0.242867	-1.27914	0.663467	0.767029	1.08053	0.956625	1.06813	1.56587	1.52098
LIG_AP2alpha_2	TRUE	DP[FW]	Q9UBC2	9606_0:0044a5	655	657	DPF	1.05614	1.08755	0.1496	0.663467	0.767029	1.08053	0.956625	1.06813	1.5788	1.61012
LIG_AP2alpha_2	TRUE	DP[FW]	Q9UBC2	9606_0:0044a5	660	662	DPF	1.34163	1.26349	0.238131	0.663467	0.767029	1.08053	0.956625	1.06813	1.56038	1.85195
LIG_AP2alpha_2	TRUE	DP[FW]	Q9UBC2	9606_0:0044a5	666	668	DPF	0.728683	0.947786	-0.472655	0.663467	0.767029	1.08053	0.956625	1.06813	1.59006	1.60847
LIG_AP2alpha_2	TRUE	DP[FW]	Q9UBC2	9606_0:0044a5	684	686	DPF	0.703855	0.773846	-0.096381	0.663467	0.767029	1.08053	0.956625	1.06813	1.58642	1.38067
LIG_AP2alpha_2	TRUE	DP[FW]	Q9UBC2	9606_0:0044a5	689	691	DPF	0.992197	1.00966	0.4095	0.663467	0.767029	1.08053	0.956625	1.06813	1.58642	1.35034
LIG_AP2alpha_2	TRUE	DP[FW]	Q9UBC2	9606_0:0044a5	702	704	DPF	-0.112762	-1.37465	-1.43595	0.663467	0.767029	1.08053	0.956625	1.06813	1.58377	1.49127
LIG_AP2alpha_2	TRUE	DP[FW]	Q9UBC2	9606_0:0044a5	708	710	DPF	0.958608	1.18589	1.09195	0.663467	0.767029	1.08053	0.956625	1.06813	1.5788	1.73661
LIG_AP2alpha_2	TRUE	DP[FW]	Q9UBC2	9606_0:0044a5	721	723	DPF	0.370199	0.376749	-0.71869	0.663467	0.767029	1.08053	0.956625	1.06813	1.58642	1.14152
LIG_AP2alpha_2	TRUE	DP[FW]	Q9UBC2	9606_0:0044a5	727	729	DPF	0.312886	0.368423	0.00302384	0.663467	0.767029	1.08053	0.956625	1.06813	1.57216	1.9186
LIG_AP2alpha_2	TRUE	DP[FW]	Q9UBC2	9606_0:0044a5	767	769	DPF	-0.0475417	-0.229028	0.945127	0.663467	0.767029	1.08053	0.956625	1.06813	1.58377	1.53212
LIG_AP2alpha_2	TRUE	DP[FW]	Q9UBC2	9606_0:0044a5	811	813	DPF	-0.300371	0.263727	0.930662	0.663467	0.767029	1.08053	0.956625	1.06813	1.58377	1.42359
LIG_AP2alpha_2	TRUE	DP[FW]	Q9UBC2	9606_0:0044a5	822	824	DPF	-0.200236	-0.129944	0.234239	0.663467	0.767029	1.08053	0.956625	1.06813	1.58377	1.29999
LIG_AP2alpha_2	TRUE	DP[FW]	Q9UBC2	9606_0:0044a5	832	834	DPF	-0.544634	-0.162978	0.414767	0.663467	0.767029	1.08053	0.956625	1.06813	1.58642	1.09096
LIG_AP2alpha_2	TRUE	DP[FW]	Q9UBC2	9606_0:0044a5	838	840	DPF	-0.456789	0.119484	0.494114	0.663467	0.767029	1.08053	0.860283	1.02782	1.57083	1.15968
LIG_AP2alpha_2	TRUE	DP[FW]	O88339	10116_0:0002b6	273	275	DPW	0.649229	-0.604987	0.78021	0.658541	0.620813	1.10127	0.988783	1.06663	1.41502	1.75732
LIG_AP2alpha_2	TRUE	DP[FW]	O88339	10116_0:0002b6	293	295	DPW	0.762045	-0.0853631	-0.123174	0.658541	0.620813	1.10127	0.988783	1.06663	1.41195	1.98914
LIG_AP2alpha_2	TRUE	DP[FW]	O88339	10116_0:0002b6	305	307	DPW	0.762045	1.03472	0.854451	0.658541	0.620813	1.10127	0.988783	1.06663	1.41502	1.84992
LIG_AP2alpha_2	TRUE	DP[FW]	O88339	10116_0:0002b6	318	320	DPW	1.38446	0.41836	-1.59076	0.658541	0.620813	1.10127	0.988783	1.06663	1.41502	1.72023
LIG_AP2alpha_2	TRUE	DP[FW]	O88339	10116_0:0002b6	331	333	DPW	0.762045	0.914613	0.124474	0.658541	0.620813	1.10127	0.988783	1.06663	1.41502	1.98676
LIG_AP2alpha_2	TRUE	DP[FW]	O88339	10116_0:0002b6	348	350	DPW	1.53512	1.07473	-0.894236	0.658541	0.620813	1.10127	0.988783	1.06663	1.40025	1.9963
LIG_AP2alpha_2	TRUE	DP[FW]	O88339	10116_0:0002b6	366	368	DPW	1.53997	1.2159	-1.65474	0.658541	0.620813	1.10127	0.988783	1.06663	1.42366	1.64281
LIG_AP2alpha_2	TRUE	DP[FW]	P42566	9606_0:00012d	598	600	DPF	0.293178	-0.527717	-0.0542875	0.64859	0.911961	1.10932	0.436599	0.732559	1.36731	0.856812
LIG_AP2alpha_2	TRUE	DP[FW]	P42566	9606_0:00012d	622	624	DPF	0.926812	0.83657	-0.297764	0.64859	0.911961	1.10932	0.948352	1.29532	1.69533	2.4201
LIG_AP2alpha_2	TRUE	DP[FW]	P42566	9606_0:00012d	628	630	DPF	0.864987	0.950122	0.767624	0.64859	0.911961	1.10932	0.882356	1.27077	1.67529	2.1836
LIG_AP2alpha_2	TRUE	DP[FW]	P42566	9606_0:00012d	633	635	DPF	0.926812	0.907845	-0.743749	0.64859	0.911961	1.10932	0.948352	1.29532	1.68887	1.87426
LIG_AP2alpha_2	TRUE	DP[FW]	P42566	9606_0:00012d	639	641	DPF	0.711657	1.09612	0.243258	0.64859	0.911961	1.10932	0.882356	1.27077	1.68058	2.2429
LIG_AP2alpha_2	TRUE	DP[FW]	P42566	9606_0:00012d	644	646	DPF	0.711657	1.14072	1.07904	0.64859	0.911961	1.10932	0.948352	1.29532	1.69533	2.61364
LIG_AP2alpha_2	TRUE	DP[FW]	P42566	9606_0:00012d	650	652	DPF	0.711657	1.14072	-0.223301	0.64859	0.911961	1.10932	0.882356	1.27077	1.67687	2.44788
LIG_AP2alpha_2	TRUE	DP[FW]	P42566	9606_0:00012d	671	673	DPF	1.2439	0.653565	0.9383	0.901778	1.14051	1.67583	1.07248	1.32101	1.9192	0.893932
LIG_AP2alpha_2	TRUE	DP[FW]	P42566	9606_0:00012d	691	693	DPF	1.2439	1.46091	1.05763	0.901778	1.14051	1.67583	1.14603	1.34814	1.93299	1.24355
LIG_AP2alpha_2	TRUE	DP[FW]	P42566	9606_0:00012d	708	710	DPF	0.594877	1.12698	1.40651	0.901778	1.14051	1.67583	1.07248	1.32101	1.90696	1.06245
LIG_AP2alpha_2	TRUE	DP[FW]	P42566	9606_0:00012d	736	738	DPF	-0.12172	0.0741963	-1.07571	0.901778	1.14051	1.67583	1.14603	1.34814	1.91827	0.962468
LIG_AP2alpha_2	TRUE	DP[FW]	P42566	9606_0:00012d	797	799	DPF	-0.319042	0.0124471	-0.872229	0.901778	1.14051	1.67583	1.14603	1.34814	1.91827	0.92183
LIG_AP2alpha_2	TRUE	DP[FW]	P42566	9606_0:00012d	803	805	DPF	0.834201	-0.158581	-0.269894	0.901778	1.14051	1.67583	1.07248	1.32101	1.90789	0.964726
LIG_AP2alpha_2	TRUE	DP[FW]	P42566	9606_0:00012d	824	826	DPF	0.364565	0.859397	1.44452	0.901778	1.14051	1.67583	1.07248	1.32101	1.90696	0.653008
LIG_AP2alpha_2	TRUE	DP[FW]	P42567	10090_0:001328	314	316	DPF	1.41252	0.654121	0.287139	0.830185	1.01671	1.31181	1.11491	1.38713	1.86882	1.66097
LIG_AP2alpha_2	TRUE	DP[FW]	O43426	9606_0:004a64	1361	1363	DPF	0.427454	0.226277	-0.573788	0.346643	0.22783	-0.36952	0.662033	0.640079	0.0507396	1.52936
LIG_AP2alpha_2	TRUE	DP[FW]	O43426	9606_0:004a64	1593	1595	DPF	-0.242394	-0.864561	-1.23801	0.346643	0.22783	-0.36952	0.740609	0.680973	0.0327402	1.77969
LIG_AP2alpha_2	FALSE	DP[FW]	A6NCL1	9606_0:001000	185	187	DPW	0.636234	0.767644	0.767644	0.258895	0.352461	0.352461	0.635389	0.755559	0.755559	1.46956
LIG_AP2alpha_2	FALSE	DP[FW]	A0A1U9X9A6	9606_0:001bb2	51	53	DPW	0.633951	0.633951	0.633951	0.738179	0.738179	0.738179	0.824309	0.824309	0.824309	1.42593
LIG_AP2alpha_2	FALSE	DP[FW]	Q7Z4H7	9606_0:00241e	530	532	DPF	0.523985	0.277305	0.031886	0.560333	0.888811	0.588493	0.185739	0.171242	0.150161	0.0440787
LIG_AP2alpha_2	FALSE	DP[FW]	A0A024R9W5	9606_0:004e32	3931	3933	DPF	0.406501	0.298507	-1.36061	0.0926557	0.249672	0.189364	0.375235	0.34238	-0.895675	-0.161207
LIG_AP2alpha_2	FALSE	DP[FW]	A0A6Q8NVI4	9606_0:00192c	1402	1404	DPF	1.07747	0.770331	-0.319273	0.585338	0.886366	0.416587	0.749977	1.033	0.588314	0.739262
LIG_AP2alpha_2	FALSE	DP[FW]	Q4VCS5	9606_0:005004	425	427	DPF	0.798604	0.451496	-1.2065	0.122883	0.202287	-0.602441	0.589213	0.348886	-1.22823	0.731969
LIG_AP2alpha_2	FALSE	DP[FW]	A4D1W6	9606_0:001f31	146	148	DPW	1.1718	1.92408	1.98181	0.927192	1.27677	1.3186	1.16425	1.56756	1.61461	3.8271
LIG_AP2alpha_2	FALSE	DP[FW]	H7C5G6	9606_0:000b72	891	893	DPW	-0.78281	-1.10089	-1.04449	-1.05086	-1.3351	-1.48077	-0.750417	-0.750816	-0.811927	0.172829
LIG_AP2alpha_2	FALSE	DP[FW]	B3KTY1	9606_0:00384f	174	176	DPF	0.877469	1.19338	0.161217	0.955956	1.04431	-0.225874	1.33856	1.40135	0.266751	1.76063
LIG_AP2alpha_2	FALSE	DP[FW]	Q8IUG5	9606_0:004c3c	2422	2424	DPF	0.233834	-0.490944	-1.18106	-0.413789	-0.604173	-0.369317	0.037705	-0.267175	-0.389047	0.544649
LIG_AP2alpha_2	FALSE	DP[FW]	Q9H799	9606_0:0016a3	2977	2979	DPF	0.793608	1.20534	1.23291	0.254337	0.146177	0.0618122	0.45968	0.607131	0.555564	0.892939
LIG_AP2alpha_2	FALSE	DP[FW]	P48681	9606_0:00003f	1162	1164	DPW	-0.233514	-0.794145	-0.794145	-0.386868	-0.238275	-0.238275	-0.297841	-0.245391	-0.245391	0.492633
LIG_AP2alpha_2	FALSE	DP[FW]		9606_0:0014b8	250	252	DPF	-1.45535	-1.48747	-1.50239	-0.734776	-0.770066	-0.762813	-0.861789	-0.720594	-0.725249	-0.465173
LIG_AP2alpha_2	FALSE	DP[FW]	Q8NFH5	9606_0:000c72	155	157	DPF	0.940727	0.961386	-0.895176	0.321809	0.754308	-0.0112863	0.0756866	0.792026	0.177579	2.1442
LIG_AP2alpha_2	FALSE	DP[FW]	A0A0S2Z565	9606_0:000000	20	22	DPF	0.777599	1.01715	0.794435	0.417939	0.626442	0.47023	0.669993	0.80236	0.691474	1.98883
LIG_AP2alpha_2	FALSE	DP[FW]	Q13326	9606_0:003387	204	206	DPF	-1.82999	-1.23662	-0.921514	-1.50406	-1.21835	-0.875616	-1.57517	-1.08871	-0.831777	0.205913
LIG_AP2alpha_2	FALSE	DP[FW]	Q68CR7	9606_0:0014d7	770	772	DPF	-0.237885	-0.417933	-0.536638	-0.323336	-0.0764678	-0.0828941	-0.350832	0.0706692	0.0481958	0.0713058
LIG_AP2alpha_2	FALSE	DP[FW]	Q5H9L2	9606_0:00504e	176	178	DPF	-0.128704	-0.128704	-0.128704	-0.747569	-0.747569	-0.747569	-0.429778	-0.429778	-0.429778	0.633669
LIG_AP2alpha_2	FALSE	DP[FW]	Q68D60	9606_0:002093	53	55	DPF	0.802504	0.342756	-0.620026	0.617759	0.0884133	-0.789804	0.810814	0.375627	-0.230907	-0.303841
LIG_AP2alpha_2	FALSE	DP[FW]	A8MXP9	9606_0:001732	340	342	DPF	0.464376	-1.82546	-1.82554	0.35627	-0.412047	-0.401365	0.375914	-0.70335	-0.704502	-0.0548627
LIG_AP2alpha_2	FALSE	DP[FW]	A0A384NY94	9606_0:00252a	688	690	DPF	-0.912815	-1.0207	-0.748842	-0.55752	-0.756613	-0.376569	-0.640529	-0.661647	-0.616448	0.381164
LIG_AP2alpha_2	FALSE	DP[FW]	B7WPD9	9606_0:000243	1438	1440	DPW	1.17841	1.18842	0.0439297	0.563708	0.707121	-0.881546	0.871388	1.03803	0.264082	1.62396
LIG_AP2alpha_2	FALSE	DP[FW]	B3KMX4	9606_0:0003b6	623	625	DPF	0.0551066	-0.138476	-0.138476	0.242811	0.116358	0.116358	-0.0883342	-0.680753	-0.680753	0.179918
LIG_AP2alpha_2	FALSE	DP[FW]	A6H8Z4	9606_0:002570	331	333	DPF	0.437947	0.432562	0.311259	-0.124793	-0.36032	-0.366652	0.0422463	-0.00646784	-0.0787888	1.09548
LIG_AP2alpha_2	FALSE	DP[FW]	P49418	9606_0:00202a	356	358	DPF	1.28795	0.84893	-1.01144	0.747573	0.402111	-0.494447	1.056	0.794967	-0.0784201	1.69592
LIG_AP2alpha_2	FALSE	DP[FW]	Q17RW3	9606_0:000db9	122	124	DPW	0.732655	0.730037	0.738023	1.01928	0.965056	0.905896	1.28746	1.27201	1.21047	2.10483
LIG_AP2alpha_2	FALSE	DP[FW]	P29120	9606_0:001502	194	196	DPF	0.771897	0.61293	0.0888182	0.595307	0.479408	-0.0423756	0.835904	0.580159	0.122975	-0.250083
LIG_AP2alpha_2	FALSE	DP[FW]	B4DTK7	9606_0:003c86	540	542	DPW	0.396478	0.712041	1.32924	0.257588	0.425116	0.601279	0.669523	0.743501	1.27545	3.57079
LIG_AP2alpha_2	FALSE	DP[FW]	Q9H201	9606_0:003dea	386	388	DPW	-0.338265	0.42921	0.661346	0.78673	0.861113	1.14568	1.10333	1.24697	1.58218	2.13784
LIG_AP2alpha_2	FALSE	DP[FW]	Q8IZX4	9606_0:0025c9	581	583	DPW	0.156293	0.353977	0.806177	0.239583	0.322911	0.666291	0.356665	0.282987	0.816251	1.1998
LIG_AP2alpha_2	FALSE	DP[FW]	A0A6Q8NVI4	9606_0:00192c	1360	1362	DPF	1.07747	1.01795	0.1528	0.585338	0.886366	0.416587	0.749977	1.0039	0.661548	3.15259
LIG_AP2alpha_2	FALSE	DP[FW]	Q12986	9606_0:0023db	971	973	DPF	1.02452	0.777526	-0.199799	0.782419	0.696629	-0.0347362	0.861707	0.729887	-0.341176	-0.469181
LIG_AP2alpha_2	FALSE	DP[FW]	Q05CP0	9606_0:001aed	514	516	DPF	0.678652	0.374111	-0.689287	0.0120372	-0.104264	-0.646282	0.352634	0.0892816	0.105618	0.881484
LIG_AP2alpha_2	FALSE	DP[FW]	B4DP66	9606_0:002849	547	549	DPF	-0.50528	-1.55325	-0.856236	-0.0871323	-0.873675	-0.629707	0.0894738	-1.28443	-0.824819	-0.164099
LIG_AP2alpha_2	FALSE	DP[FW]	Q5T7W0	9606_0:002693	225	227	DPF	0.265975	0.788097	0.675305	0.822183	1.03037	0.942333	0.953464	0.580996	0.528487	-0.195524
LIG_AP2alpha_2	FALSE	DP[FW]	C9J8P9	9606_0:002447	4	6	DPF	-1.79481	-1.61029	-1.20172	-0.501432	-0.496707	-0.0569116	-0.797338	-0.632364	-0.00401279	-0.0153798
LIG_AP2alpha_2	FALSE	DP[FW]	Q9H7N4	9606_0:00466e	248	250	DPF	-0.407237	0.809967	-0.226165	-0.234466	0.271732	-0.250929	0.372493	0.79186	0.15186	3.01874
LIG_AP2alpha_2	FALSE	DP[FW]	Q5QJ38	9606_0:0005e2	157	159	DPW	-0.402123	-0.402123	-0.402123	-1.76691	-1.76691	-1.76691	-0.389129	-0.389129	-0.389129	-0.176148
LIG_AP2alpha_2	FALSE	DP[FW]	F5H6A5	9606_0:0044d4	162	164	DPF	-0.150305	-0.150305	-0.307744	-0.0884982	-0.0884982	-0.189886	-0.866056	-0.866056	-0.866325	0.469249
LIG_AP2alpha_2	FALSE	DP[FW]	Q5T5A4	9606_0:0002dd	5	7	DPF	-0.182505	0.419368	0.0250463	0.432446	0.864151	0.428835	0.151971	0.855314	0.70679	0.732056
LIG_AP2alpha_2	FALSE	DP[FW]	Q6ZN01	9606_0:00466a	36	38	DPW	0.320771	0.152292	0.152292	0.0562013	-1.09001	-1.09001	0.645537	-0.0954626	-0.0954626	-0.456287
LIG_AP2alpha_2	FALSE	DP[FW]	P21675	9606_0:004ed9	563	565	DPW	0.15201	0.395675	0.637303	-0.168891	0.146849	0.411136	0.404962	0.419727	0.647423	0.819822
LIG_AP2alpha_2	FALSE	DP[FW]	A0A024R4S1	9606_0:0042df	404	406	DPW	1.22248	0.347555	-1.16555	0.617515	0.728498	1.09913	0.978254	1.06768	1.42519	1.69722
LIG_AP2alpha_2	FALSE	DP[FW]	A0A024R4S1	9606_0:0042df	359	361	DPW	0.5008	0.350666	0.578748	0.617515	0.728498	1.09913	0.978254	1.06768	1.42828	1.84769
LIG_AP2alpha_2	FALSE	DP[FW]	B3KNS9	9606_0:002258	78	80	DPW	0.848562	0.921	0.914695	0.646017	0.571921	0.54085	0.861878	0.804488	0.78853	1.93188
LIG_AP2alpha_2	FALSE	DP[FW]	Q96S55	9606_0:001ac1	8	10	DPF	-1.76849	-1.74777	-1.82932	-1.04673	-0.448117	-0.477384	-0.618251	-0.922887	-0.799296	-0.29779
LIG_AP2alpha_2	FALSE	DP[FW]	B4DNN2	9606_0:000593	129	131	DPF	0.505197	0.64249	0.072121	0.500872	0.740797	0.508099	0.654382	0.954419	0.668319	2.52061
LIG_AP2alpha_2	FALSE	DP[FW]	Q9Y263	9606_0:0025d4	514	516	DPF	0.40077	0.781355	-0.971483	0.84884	0.8641	1.09687	0.942312	0.982296	1.11263	1.48496
LIG_AP2alpha_2	FALSE	DP[FW]	P54259	9606_0:0031b5	968	970	DPF	0.207108	0.26701	0.0562687	-0.179262	-0.126226	-0.19818	0.400976	0.451109	0.416796	-0.0822534
LIG_AP2alpha_2	FALSE	DP[FW]	B3KSS7	9606_0:000da4	884	886	DPF	-1.11073	-1.0949	-1.2402	-0.885013	-0.599848	-0.733189	-1.02117	-0.286685	-0.356602	-0.175202
LIG_AP2alpha_2	FALSE	DP[FW]	Q6ZUJ8	9606_0:00277a	594	596	DPF	0.789577	1.09304	-0.43295	1.04527	1.20118	0.241594	0.987485	1.34173	0.522789	0.465693
LIG_AP2alpha_2	FALSE	DP[FW]	A0A0S2Z5C7	9606_0:003fe8	153	155	DPW	-1.66452	-1.97452	-1.95939	-1.24408	-0.93569	-0.924162	-1.26106	-1.15145	-1.15704	0.511355
LIG_AP2alpha_2	FALSE	DP[FW]	A8MQ02	9606_0:001a9b	1520	1522	DPW	0.696415	1.38692	0.7021	0.366364	0.615223	-0.316348	0.586369	0.955456	0.493697	-0.111558
LIG_AP2alpha_2	FALSE	DP[FW]	Q8IZ16	9606_0:001d08	280	282	DPF	0.793248	-0.59697	-1.16635	0.374788	-0.127925	0.775149	0.485899	-0.269382	-0.450302	0.577556
LIG_AP2alpha_2	FALSE	DP[FW]	A0A0C4DGA7	9606_0:00168f	539	541	DPW	-0.0849347	0.646292	1.11749	-0.0917528	0.161935	-0.299579	-0.0350032	0.285186	0.671039	-0.621534
LIG_AP2alpha_2	FALSE	DP[FW]		9606_0:004e3a	84	86	DPF	-0.17984	-0.279363	0.121211	-0.354502	-0.307834	-0.0637146	-0.55195	-0.510883	0.0418756	0.350152
LIG_AP2alpha_2	FALSE	DP[FW]		9606_0:00259b	227	229	DPF	1.006	1.36891	1.22987	0.891316	1.15818	0.71604	1.03104	1.32376	1.67189	2.99416
LIG_AP2alpha_2	FALSE	DP[FW]	A0A1W2PQW2	9606_0:003a60	2278	2280	DPF	-1.01366	-1.22444	-1.65558	-0.735117	-0.578572	-0.47756	-0.590689	-0.451327	-0.394179	0.337596
LIG_AP2alpha_2	FALSE	DP[FW]	Q9HBL1	9606_0:000039	136	138	DPF	0.404018	-0.919229	-1.29076	-0.567212	-0.338683	-0.346604	-0.675151	-0.89205	-0.577189	-0.121834
LIG_AP2alpha_2	FALSE	DP[FW]	Q86W92	9606_0:002f0f	389	391	DPF	-0.632547	-0.972854	-1.61269	-0.934968	-0.595057	-0.593778	-1.01609	-0.781648	-0.683931	0.174672
LIG_AP2alpha_2	FALSE	DP[FW]	Q14207	9606_0:002ced	746	748	DPF	0.959004	0.201421	0.0826248	0.590418	-0.319446	-0.329031	0.912341	-0.124244	-0.183224	1.66703
LIG_AP2alpha_2	FALSE	DP[FW]	Q96KW2	9606_0:001b4f	372	374	DPF	-0.829097	-1.35439	-1.34717	-0.446546	-0.220469	-0.246319	-0.469224	-0.512639	-0.532648	-0.303861
LIG_AP2alpha_2	FALSE	DP[FW]	O76039	9606_0:004f6b	756	758	DPW	0.467071	0.629802	1.02404	-0.316833	-0.207043	-0.590294	0.011764	0.235093	-0.0742262	0.405987
LIG_AP2alpha_2	FALSE	DP[FW]	A0A024R0P6	9606_0:004539	290	292	DPF	-2.28474	-1.6391	-1.6391	0.219985	0.186475	0.186475	0.229561	0.137453	0.137453	-0.0899921
LIG_AP2alpha_2	FALSE	DP[FW]	Q8IWU2	9606_0:002040	1425	1427	DPF	0.184796	-0.196521	0.0348161	-0.0383667	0.220624	-0.0768308	-0.272598	-1.01897	-0.676962	1.22561
LIG_AP2alpha_2	FALSE	DP[FW]	Q6W2J9	9606_0:004f44	1089	1091	DPF	-1.66256	-1.26059	-1.217	-0.797073	-0.823461	-0.604473	-1.0877	-0.716628	-0.590808	0.75573
LIG_AP2alpha_2	FALSE	DP[FW]	Q5JPB2	9606_0:004a19	523	525	DPW	-1.01152	-0.911336	-0.911336	-1.1002	-1.36659	-1.36659	-0.837332	-0.527394	-0.527394	0.848026
LIG_AP2alpha_2	FALSE	DP[FW]	Q8TE12	9606_0:00076a	309	311	DPF	0.53497	0.635332	-0.796499	0.322606	0.504633	0.197624	0.334345	0.558966	0.206871	0.19734
LIG_AP2alpha_2	FALSE	DP[FW]	Q6P9H4	9606_0:001a5a	450	452	DPF	0.586428	-0.369058	-1.24364	0.0907788	0.0911464	-0.112906	0.315117	-0.130159	-0.38461	-0.359994
LIG_AP2alpha_2	FALSE	DP[FW]	Q92629	9606_0:0015f0	185	187	DPF	0.69268	0.491333	-0.768456	-0.507598	-0.0597587	-0.998541	-0.0120504	0.335112	-0.761095	-0.35194
LIG_AP2alpha_2	FALSE	DP[FW]	Q6ZU65	9606_0:001d2e	212	214	DPF	1.18348	0.86732	0.937478	0.998486	1.00415	1.10193	1.31778	1.20312	1.47553	2.16567
LIG_AP2alpha_2	FALSE	DP[FW]	Q7L9C8	9606_0:002102	200	202	DPW	-0.00203283	-0.863936	-1.57971	-0.259792	-0.535753	-1.0605	0.0671397	-0.438117	-0.772676	-0.423824
LIG_AP2alpha_2	FALSE	DP[FW]	Q9NSY1	9606_0:001351	675	677	DPF	0.550371	0.404835	1.16494	0.217838	0.0550618	0.729973	0.618246	0.75103	1.4496	3.15487
LIG_AP2alpha_2	FALSE	DP[FW]	Q06190	9606_0:000d82	1067	1069	DPF	0.865521	0.9704	0.978812	0.773735	0.873695	1.1747	0.927942	0.991901	1.38274	0.720245
LIG_AP2alpha_2	FALSE	DP[FW]	A2A288	9606_0:001cb7	434	436	DPW	0.148806	0.344066	-0.967003	-0.482825	-0.51622	-0.83157	-0.0223693	0.0568725	0.0304822	1.26086
LIG_AP2alpha_2	FALSE	DP[FW]	H3BS19	9606_0:003c4d	2923	2925	DPW	1.45673	0.553699	0.553699	-0.369209	-0.740645	-0.740645	-0.195953	-0.253891	-0.253891	0.856666
LIG_AP2alpha_2	FALSE	DP[FW]	B2RWP4	9606_0:00286b	2378	2380	DPF	1.27257	1.70203	1.35136	0.0819741	0.235783	0.298756	-0.0982655	0.234327	0.448523	4.00717
LIG_AP2alpha_2	FALSE	DP[FW]	P23409	9606_0:0031a4	162	164	DPF	0.872659	-0.586945	-1.07496	0.490677	-0.0932734	-0.0990077	0.634768	-0.0605382	0.0748055	0.30085
LIG_AP2alpha_2	FALSE	DP[FW]	A0A158RFW1	9606_0:001b0b	948	950	DPF	0.480857	0.238745	-0.186756	0.0440554	-0.657356	-0.910816	0.0963411	-0.210267	-0.728258	-0.553398
LIG_AP2alpha_2	FALSE	DP[FW]	Q2M2I8	9606_0:000a2d	811	813	DPF	-0.738881	-0.3685	-0.920369	0.297995	0.185163	0.876383	0.602872	0.760813	1.5162	2.30425
LIG_AP2alpha_2	FALSE	DP[FW]	Q75VX8	9606_0:000c5e	701	703	DPF	-0.539822	-0.73619	-0.78545	0.0581453	0.339577	0.384571	-0.0235633	0.454509	0.443126	2.53845
LIG_AP2alpha_2	FALSE	DP[FW]	B4DK59	9606_0:002089	80	82	DPF	0.993125	1.1338	-1.20816	0.990421	0.955016	0.504952	1.31606	0.972565	-0.206144	0.289925
LIG_AP2alpha_2	FALSE	DP[FW]	B3KTZ7	9606_0:003b89	741	743	DPW	0.36456	0.854638	0.775796	0.0699857	0.5501	0.127558	0.554041	0.759576	1.0159	2.96677
LIG_AP2alpha_2	FALSE	DP[FW]	H9KV90	9606_0:00456d	2047	2049	DPF	-0.246311	0.700427	-1.34455	-0.314748	-0.669235	-0.682317	0.112304	0.311282	-0.665954	0.15552
LIG_AP2alpha_2	FALSE	DP[FW]	A0PJI1	9606_0:003fdc	304	306	DPF	-1.46286	-1.02405	-1.15404	-0.254062	-0.405157	-0.417274	-0.22334	-0.36384	-0.402721	0.0134306
LIG_AP2alpha_2	FALSE	DP[FW]	Q6ZMY3	9606_0:0004b5	552	554	DPF	-1.95207	-1.94192	-1.31451	-0.668434	-0.667639	-0.905645	-0.522798	-0.549304	-0.622384	0.599144
LIG_AP2alpha_2	FALSE	DP[FW]	A0A024R7M3	9606_0:004631	779	781	DPW	-0.801176	-0.966148	-0.59919	-0.296088	-0.67063	-0.796168	-0.319343	-0.161333	-0.234399	1.13405
LIG_AP2alpha_2	FALSE	DP[FW]	G3F4G3	9606_0:002ce1	408	410	DPF	-0.15812	-0.0180886	0.0902669	0.356478	0.277773	0.263606	0.105781	0.315086	0.288072	1.7476
LIG_AP2alpha_2	FALSE	DP[FW]	Q9NR71	9606_0:0027f6	476	478	DPF	-0.0539657	0.317279	-0.137008	-0.0434453	0.281849	-0.44233	-0.0178126	0.295738	-0.179613	0.00659882
LIG_AP2alpha_2	FALSE	DP[FW]	Q14315	9606_0:001df9	2215	2217	DPF	-2.13817	-2.48365	-1.46664	-0.192914	-0.372636	0.165731	-1.08385	-1.04044	-1.34268	-0.189172
LIG_AP2alpha_2	FALSE	DP[FW]	O43247	9606_0:004c0f	26	28	DPW	-0.436152	-0.673131	-0.818145	-0.72016	-0.887762	-1.039	-0.538801	-0.625981	-0.589986	0.263037
LIG_AP2alpha_2	FALSE	DP[FW]	Q6ZU65	9606_0:001d2e	163	165	DPF	0.695555	0.374608	0.164939	0.998486	1.00415	1.10193	0.948059	0.78281	0.644997	0.326367
LIG_AP2alpha_2	FALSE	DP[FW]	Q70J99	9606_0:004106	946	948	DPF	0.876428	1.06082	1.21494	0.880756	1.10003	1.3992	0.828083	1.04046	1.22185	1.59194
LIG_AP2alpha_2	FALSE	DP[FW]	Q7L804	9606_0:002794	301	303	DPF	-0.0188193	0.393516	-0.73561	0.260872	0.638633	0.197861	0.542915	1.05923	0.152091	0.166586
LIG_AP2alpha_2	FALSE	DP[FW]	O95208	9606_0:003d16	376	378	DPW	0.181413	0.438234	0.739037	0.552023	0.69348	1.19958	0.828595	0.985446	1.58772	1.59855
LIG_AP2alpha_2	FALSE	DP[FW]	O60393	9606_0:001dde	400	402	DPF	-0.300523	-0.866257	-0.866257	-0.431295	-0.898931	-0.898931	-0.816187	-0.947322	-0.947322	-0.248067
LIG_AP2alpha_2	FALSE	DP[FW]	L0R4W3	9606_0:003c88	48	50	DPF	0.11769	0.11769	0.11769	-0.6398	-0.6398	-0.6398	-0.278026	-0.278026	-0.278026	0.715207
LIG_AP2alpha_2	FALSE	DP[FW]	A0A2R8YF72	9606_0:000a11	844	846	DPF	0.459753	0.570548	-0.884921	-0.114627	0.313658	-0.690648	0.297774	0.369227	-0.665612	0.415761
LIG_AP2alpha_2	FALSE	DP[FW]	A0A024R3E4	9606_0:002c28	386	388	DPF	1.09969	1.13004	0.853509	0.58479	0.755928	0.670032	0.620284	0.907746	0.958957	0.412618
LIG_AP2alpha_2	FALSE	DP[FW]	Q14934	9606_0:00357a	291	293	DPW	0.154801	-2.01084	-1.16164	-0.515948	-0.340594	-0.96121	-0.340105	-0.0360937	-0.239178	-0.244149
LIG_AP2alpha_2	FALSE	DP[FW]	Q96QZ7	9606_0:000f0e	789	791	DPF	1.05232	0.888773	-1.168	0.666292	0.637642	-0.0820265	0.76962	0.748961	0.0502667	0.53195
LIG_AP2alpha_2	FALSE	DP[FW]	B7Z7R6	9606_0:000cd2	422	424	DPW	-1.46133	-1.46986	-0.964303	-0.980938	-1.09508	-0.865462	-0.378937	-0.0511224	-0.047574	0.160089
LIG_AP2alpha_2	FALSE	DP[FW]	B4DKI8	9606_0:001dff	280	282	DPF	0.227879	-0.675745	-1.41404	0.0855273	-0.214917	0.619071	0.176045	-0.365532	-0.524455	0.548654
LIG_AP2alpha_2	FALSE	DP[FW]	A0A024R4S1	9606_0:0042df	379	381	DPW	0.876718	0.0939172	-1.38095	0.617515	0.728498	1.09913	0.978254	1.06768	1.42518	1.95408
LIG_AP2alpha_2	FALSE	DP[FW]	Q9HAP2	9606_0:0030bc	406	408	DPF	-0.100473	-0.158612	-0.791194	-0.841718	-0.770221	-0.703394	-0.383936	-0.535447	-0.287973	0.0764851
LIG_AP2alpha_2	FALSE	DP[FW]	Q9Y2L5	9606_0:0041be	242	244	DPW	1.33715	1.73594	1.40781	1.04635	1.52954	1.54737	1.27805	1.68934	1.99038	3.34626
LIG_AP2alpha_2	FALSE	DP[FW]	Q5T481	9606_0:002974	704	706	DPW	0.100497	-0.492131	-0.489814	-0.182704	-0.479527	-0.45672	-0.224479	-0.311349	-0.318309	1.04377
LIG_AP2alpha_2	FALSE	DP[FW]	P22681	9606_0:002d24	606	608	DPW	0.0943691	-0.790503	-1.13252	0.28272	0.24993	0.170153	0.333732	-0.703125	-0.531331	-0.219799
LIG_AP2alpha_2	FALSE	DP[FW]	Q96KM6	9606_0:00490b	2	4	DPF	0.148604	-0.302957	-0.355902	0.130735	0.521773	0.28724	0.267314	-0.454056	-0.52965	0.618724
LIG_AP2alpha_2	FALSE	DP[FW]	Q8IZL2	9606_0:002d55	337	339	DPF	1.50443	1.023	1.05396	0.643768	0.105816	0.081966	1.17517	0.531364	0.503533	0.454328
LIG_AP2alpha_2	FALSE	DP[FW]	Q9H3T2	9606_0:000477	748	750	DPW	-1.00798	-0.68397	-0.610961	-1.06126	-0.958716	-0.85423	-0.571903	-0.685164	-0.591376	0.226737
LIG_AP2alpha_2	FALSE	DP[FW]	Q6IBW4	9606_0:004ccf	320	322	DPF	1.25127	1.23666	0.330405	1.09507	0.995967	0.508051	1.35489	1.38683	0.70634	1.67725
LIG_AP2alpha_2	FALSE	DP[FW]	A0A024RA49	9606_0:002090	1	3	DPF	-0.395229	0.525723	0.641486	0.04518	0.494285	0.0374407	-0.566654	0.360147	0.278177	2.03775
LIG_AP2alpha_2	FALSE	DP[FW]	A0A0A0MTP4	9606_0:004279	779	781	DPW	1.05078	0.890743	-0.990186	0.397956	0.593224	-1.039	0.693564	0.866668	-0.217567	-0.300578
LIG_AP2alpha_2	FALSE	DP[FW]	Q5SYE7	9606_0:001b40	781	783	DPW	0.70871	0.777637	0.764766	0.569337	0.401511	0.380739	0.294678	0.23102	0.217282	1.9775
LIG_AP2alpha_2	FALSE	DP[FW]	B3KSP1	9606_0:0033a7	665	667	DPF	-1.09614	-1.4512	-1.08225	-0.734929	-0.537091	-0.778981	-1.40003	-1.24901	-1.16382	0.100242
LIG_AP2alpha_2	FALSE	DP[FW]	A0A024R4S1	9606_0:0042df	417	419	DPW	0.608203	0.89916	0.833812	0.617515	0.728498	1.09913	0.978254	1.06768	1.42828	2.03064
LIG_AP2alpha_2	FALSE	DP[FW]	Q5JVS0	9606_0:0023c9	36	38	DPF	-1.55285	0.0621407	-0.0427312	-0.243104	0.274339	-0.222906	0.142195	0.654783	0.409973	1.97752
LIG_AP2alpha_2	FALSE	DP[FW]	Q9H2D6	9606_0:004cb7	1082	1084	DPF	0.0852066	-0.424265	-0.774188	0.000815633	-0.187835	-0.655462	0.358716	0.14014	-0.196246	1.16431
LIG_AP2alpha_2	FALSE	DP[FW]		9606_0:0002bf	638	640	DPF	0.446582	0.71996	0.990354	0.660375	0.883362	1.52615	0.870636	0.880866	1.50314	2.33977
LIG_AP2alpha_2	FALSE	DP[FW]	A0A024R2U4	9606_0:000f20	46	48	DPF	-0.185638	0.382927	0.480068	0.324395	0.636811	0.636845	0.555771	0.910596	0.97426	1.63842
LIG_AP2alpha_2	FALSE	DP[FW]	O14610	9606_0:004066	46	48	DPF	0.533649	0.402786	0.402786	0.371843	0.394451	0.394451	0.493894	0.38995	0.38995	1.44559
LIG_AP2alpha_2	FALSE	DP[FW]	Q9ULI4	9606_0:00357d	1240	1242	DPW	1.39843	0.268985	0.811279	0.708783	-0.536668	-0.927566	1.00137	0.390411	0.033944	1.71492
LIG_AP2alpha_2	FALSE	DP[FW]	O95208	9606_0:003d16	390	392	DPW	0.176839	0.606479	0.847752	0.552023	0.69348	1.19958	0.634121	0.880915	1.55869	2.13018
LIG_AP2alpha_2	FALSE	DP[FW]	O95750	9606_0:002cda	197	199	DPF	1.34884	1.12046	1.05253	1.00965	0.726614	0.626246	1.15872	0.875258	0.768925	2.39738
LIG_AP2alpha_2	FALSE	DP[FW]	Q8TB69	9606_0:0041db	218	220	DPF	-1.43708	-1.3256	-1.30762	0.0888583	0.790451	0.663876	-1.46565	-1.33654	-1.40706	-0.782251
LIG_AP2alpha_2	FALSE	DP[FW]	Q96SM3	9606_0:004907	170	172	DPW	-0.138104	0.0613429	0.132151	-0.345438	-0.366789	-0.688189	0.0217543	0.351872	0.510138	0.781515
LIG_AP2alpha_2	FALSE	DP[FW]	B7Z5R3	9606_0:001fd3	76	78	DPF	-1.43533	-1.55552	-1.36864	-0.740818	-0.822668	-0.615892	-1.33078	-0.901577	-0.785072	0.895439
LIG_AP2alpha_2	FALSE	DP[FW]	F1T0I1	9606_0:00254c	52	54	DPF	1.644	1.67832	0.361511	0.708125	0.698044	0.126887	0.961891	1.01092	0.500512	1.38995
LIG_AP2alpha_2	FALSE	DP[FW]	O60765	9606_0:00160e	70	72	DPW	0.600688	0.640217	0.495954	0.618094	0.574762	0.51203	0.878461	0.809168	0.756084	2.06546
LIG_AP2alpha_2	FALSE	DP[FW]	F5H4X8	9606_0:004782	132	134	DPF	1.78857	1.56961	1.56961	0.862961	-0.149936	-0.149936	1.00323	0.445652	0.445652	2.02942
LIG_AP2alpha_2	FALSE	DP[FW]	A0A090N8I0	9606_0:001d86	448	450	DPF	-0.0751321	0.801109	0.817576	0.42871	0.771574	0.759393	0.186646	-0.0643404	-0.0596818	0.87799
LIG_AP2alpha_2	FALSE	DP[FW]	A0A024R1K0	9606_0:004b75	600	602	DPF	0.089201	0.143685	-1.36863	0.0927451	-0.587146	-1.03224	0.2386	0.0943805	-0.664521	-0.107647
LIG_AP2alpha_2	FALSE	DP[FW]	B7ZLH2	9606_0:0023ff	341	343	DPF	0.305362	0.391468	-1.21499	0.384973	0.32457	-0.445649	0.820885	0.635888	-0.278613	-0.209224
LIG_AP2alpha_2	FALSE	DP[FW]	B4DKD1	9606_0:003f69	430	432	DPF	1.05585	1.12326	0.951519	0.715059	0.969352	1.20669	0.83221	1.06662	1.26619	2.11537
LIG_AP2alpha_2	FALSE	DP[FW]	A0A024R1V0	9606_0:003f43	1313	1315	DPF	-0.55512	-0.706227	-0.835045	-0.382694	0.219809	0.0869989	-0.347911	-0.450901	-0.558158	1.08952
LIG_AP2alpha_2	FALSE	DP[FW]	Q96KW2	9606_0:001b4f	267	269	DPW	0.0785637	-0.347447	-0.311776	-0.69155	-0.362577	-0.423674	-1.14025	-1.32063	-1.35037	0.885451
LIG_AP2alpha_2	FALSE	DP[FW]	P17040	9606_0:0004e7	165	167	DPW	-1.37247	-1.37247	-1.37247	-0.503591	-0.503591	-0.503591	-1.36681	-1.36681	-1.36681	1.01925
LIG_AP2alpha_2	FALSE	DP[FW]	Q8WUA2	9606_0:001980	163	165	DPF	0.14305	0.405308	1.06711	0.37814	0.481761	0.953455	0.400453	0.530458	1.20951	1.07867
LIG_AP2alpha_2	FALSE	DP[FW]	A0A024R5E6	9606_0:002bbc	776	778	DPW	0.241759	0.942219	-1.0494	0.0690034	0.456914	-0.583066	0.319455	0.837764	-0.235082	1.81118
LIG_AP2alpha_2	FALSE	DP[FW]	A0A024R318	9606_0:000fb2	26	28	DPF	0.0950985	0.0926756	0.0777985	0.0401155	0.105766	-0.118963	0.212518	0.321183	-0.424271	-0.456675
LIG_AP2alpha_2	FALSE	DP[FW]	O43823	9606_0:00444a	207	209	DPF	-0.155023	-0.429043	-0.429043	0.237079	0.115812	0.115812	0.383058	0.187224	0.187224	1.0976
LIG_AP2alpha_2	FALSE	DP[FW]	B4DMM4	9606_0:003e5c	387	389	DPF	-0.395868	-2.90778	-1.4878	-0.461699	-0.0808405	-0.783525	-0.515108	-0.799254	-0.69615	-0.655752
LIG_AP2alpha_2	FALSE	DP[FW]	A2IDD5	9606_0:003a39	449	451	DPW	-1.19495	-1.43243	-1.38982	-0.634456	-0.400297	-0.452008	-1.01727	-0.946869	-0.942012	0.339587
LIG_AP2alpha_2	FALSE	DP[FW]	A0A024R2C0	9606_0:004174	326	328	DPW	0.905162	1.00448	-0.04603	0.0287986	0.195368	-0.393064	0.428926	0.498031	0.546552	0.729548
LIG_AP2alpha_2	FALSE	DP[FW]	Q8TCU4	9606_0:000a79	2677	2679	DPW	-0.153306	-0.148121	-0.156529	-0.495721	-0.653771	-0.633026	-0.27322	-0.21687	-0.222754	1.02738
LIG_AP2alpha_2	FALSE	DP[FW]		9606_0:000ca3	334	336	DPF	1.09093	1.08892	1.00625	0.520617	0.88459	1.40323	0.705753	0.947173	1.35447	1.89479
LIG_AP2alpha_2	FALSE	DP[FW]	Q14005	9606_0:003878	762	764	DPW	1.50997	1.78441	0.0405472	0.814724	0.856298	-0.612932	1.34912	0.946389	-0.465792	1.96736
LIG_AP2alpha_2	FALSE	DP[FW]	Q9GZV5	9606_0:000f3b	296	298	DPF	0.676113	1.08343	0.949433	0.737541	0.715655	0.63447	0.93429	0.983792	0.970828	0.428603
LIG_AP2alpha_2	FALSE	DP[FW]	A0A1U9X9A6	9606_0:001bb2	98	100	DPW	0.854638	0.854638	0.854638	0.738179	0.738179	0.738179	0.824309	0.824309	0.824309	1.40111
LIG_AP2alpha_2	FALSE	DP[FW]	Q6IBW4	9606_0:004ccf	314	316	DPW	0.9652	0.670123	-0.0599659	0.749192	0.526268	-0.216128	1.05143	1.22669	0.655608	1.88549
LIG_AP2alpha_2	FALSE	DP[FW]	Q14139	9606_0:002b9f	1035	1037	DPF	0.761042	0.846784	1.00786	0.392656	0.5701	1.03986	0.0873883	0.367603	1.01853	1.74687
LIG_AP2alpha_2	FALSE	DP[FW]	A0ZT99	9606_0:004b65	253	255	DPF	0.987898	0.829125	0.267395	0.53296	0.59159	-0.198217	0.793943	0.81329	0.39565	0.266087
LIG_AP2alpha_2	FALSE	DP[FW]	A0A088AWP5	9606_0:00248e	1764	1766	DPW	-0.594911	-0.603536	-0.517573	-0.336301	-0.329004	-0.440603	-0.394597	-0.399805	-0.354777	1.71401
LIG_AP2alpha_2	FALSE	DP[FW]	Q5TDH0	9606_0:0007fe	195	197	DPF	0.895416	0.860053	1.10077	0.587885	0.722019	0.680496	0.800404	0.853634	0.755376	1.25567
LIG_AP2alpha_2	FALSE	DP[FW]	B4DRF3	9606_0:00373e	174	176	DPF	-0.182385	0.346036	-0.0245061	0.138417	0.532902	0.351925	0.129651	0.791154	0.36636	0.396188
LIG_AP2alpha_2	FALSE	DP[FW]	A0A024R4S1	9606_0:0042df	434	436	DPW	1.09726	0.872109	0.260662	0.617515	0.728498	1.09913	0.978254	1.06768	1.42828	1.98479
LIG_AP2alpha_2	FALSE	DP[FW]	O75953	9606_0:00269b	207	209	DPF	-0.082076	0.622194	-0.268551	0.418273	0.622062	0.148988	0.518868	0.705097	0.047762	0.629115
LIG_AP2alpha_2	FALSE	DP[FW]	A0A024QZ23	9606_0:004e8a	514	516	DPF	-1.24856	-1.37119	-1.96438	-0.84379	-0.557099	-0.366136	0.200585	0.279822	0.0940417	0.152546
LIG_AP2alpha_2	FALSE	DP[FW]	O95155	9606_0:00061f	1267	1269	DPF	0.419889	0.605618	1.16571	0.355025	0.608981	1.15078	0.213934	0.573711	1.23577	1.75673
LIG_AP2alpha_2	FALSE	DP[FW]	B4DTK7	9606_0:003c86	281	283	DPF	1.07677	0.523872	-1.09736	0.378524	0.354021	0.0289668	0.595842	0.356513	-0.867117	-1.19073
LIG_AP2alpha_2	FALSE	DP[FW]	Q9H7N4	9606_0:00466e	228	230	DPF	-0.577332	0.599722	0.0287162	-0.234466	0.271732	-0.250929	0.474363	0.842468	-0.184195	2.87215
LIG_AP2alpha_2	FALSE	DP[FW]	E5KQS5	9606_0:002a8b	215	217	DPF	1.1646	1.05876	-0.09029	0.431395	0.0245922	-0.251096	0.809754	0.870399	0.221684	2.90475
LIG_AP2alpha_2	FALSE	DP[FW]	A2RUB6	9606_0:000dd7	289	291	DPW	-1.06844	-1.93442	-1.89326	-1.19137	-0.858171	-0.874578	-1.06139	-1.22094	-1.24346	-0.496703
LIG_AP2alpha_2	FALSE	DP[FW]	H3BS19	9606_0:003c4d	3253	3255	DPW	-0.884615	-1.06664	-1.06664	-0.935289	-0.484425	-0.484425	-0.520031	-0.512699	-0.512699	-0.087424
LIG_AP2alpha_2	FALSE	DP[FW]	C9JSJ3	9606_0:004421	323	325	DPW	1.05148	0.12791	0.0369988	0.635425	0.153065	-0.0138301	0.886173	0.472516	0.335397	0.500417
LIG_AP2alpha_2	FALSE	DP[FW]	H3BS19	9606_0:003c4d	3313	3315	DPW	-0.859842	-0.715782	-0.715782	-0.935289	-0.484425	-0.484425	-0.463213	-0.477169	-0.477169	-0.18746
LIG_AP2alpha_2	FALSE	DP[FW]	Q96IW2	9606_0:0047e2	107	109	DPF	0.439114	0.72948	0.00276235	0.715258	0.909625	-0.135255	0.771394	1.02725	0.328504	2.00587
LIG_AP2alpha_2	FALSE	DP[FW]	Q8N1G1	9606_0:0045a8	276	278	DPF	-0.424567	-1.13657	-1.17366	0.656396	0.703144	-0.28603	-0.049097	-0.133687	-0.530602	1.32967
LIG_AP2alpha_2	FALSE	DP[FW]	O14497	9606_0:00039f	1242	1244	DPF	0.385898	0.329666	0.233006	0.412812	0.779324	0.341057	0.635379	0.969662	0.534421	1.13494
LIG_AP2alpha_2	FALSE	DP[FW]	P25685	9606_0:004521	128	130	DPF	0.558512	0.521946	-0.798715	0.182255	0.163167	0.141546	0.279715	0.374644	0.416213	0.724172
LIG_AP2alpha_2	FALSE	DP[FW]	P03971	9606_0:00465f	287	289	DPF	0.113745	-0.258764	-0.254932	-0.298935	-0.608496	-0.610136	-0.0445093	-0.129875	-0.114378	0.862785
LIG_AP2alpha_2	FALSE	DP[FW]	A0A024R8M9	9606_0:003e05	900	902	DPF	-0.291057	-0.734589	-0.933082	-1.1328	-0.764288	-0.53821	-1.40436	-1.06764	-0.874349	-1.06993
LIG_AP2alpha_2	FALSE	DP[FW]	Q0VG99	9606_0:003782	243	245	DPW	0.0735129	-1.05702	-1.24235	-0.0439373	-0.462217	-0.469659	-0.00760053	-0.143495	-0.151208	0.91398
LIG_AP2alpha_2	FALSE	DP[FW]	Q9H171	9606_0:0049da	246	248	DPW	-0.599806	-0.657816	-0.657816	-0.786518	-0.80082	-0.80082	-0.73514	-0.728646	-0.728646	-0.261135
LIG_AP2alpha_2	FALSE	DP[FW]	Q9H2D6	9606_0:004cb7	1035	1037	DPF	0.14037	-0.428523	-1.84502	0.000815633	-0.187835	-0.655462	0.457678	0.165029	-0.128231	0.967459
LIG_AP2alpha_2	FALSE	DP[FW]	A0A384NKK0	9606_0:004e0e	330	332	DPF	0.410545	0.410545	0.410545	0.41503	0.41503	0.41503	0.615017	0.615017	0.615017	0.318017
LIG_AP2alpha_2	FALSE	DP[FW]	O95208	9606_0:003d16	487	489	DPF	-0.18269	0.112009	-0.236871	-0.102041	-0.0655286	0.128759	-0.0600371	0.0515184	0.88203	1.27863
LIG_AP2alpha_2	FALSE	DP[FW]	Q6ZSG2	9606_0:002918	133	135	DPF	-0.0752074	0.065286	0.065286	-0.680355	-0.805575	-0.805575	-0.306885	-0.159268	-0.159268	-0.237542
LIG_AP2alpha_2	FALSE	DP[FW]	Q9H201	9606_0:003dea	422	424	DPF	0.0672406	0.21165	-1.01333	-0.253411	0.243739	0.286566	0.620532	1.02975	1.28896	1.7448
LIG_AP2alpha_2	FALSE	DP[FW]	A1MMX6	9606_0:001202	71	73	DPW	-0.830418	-0.851165	-0.851165	-0.997938	-1.00027	-1.00027	-0.104428	-0.0939132	-0.0939132	0.583217
LIG_AP2alpha_2	FALSE	DP[FW]	Q14CW9	9606_0:004140	199	201	DPF	-1.42535	-0.602238	-1.9786	0.229762	-0.191328	-0.33444	0.178911	-0.048472	-0.722662	-0.48614
LIG_AP2alpha_2	FALSE	DP[FW]	Q7L945	9606_0:00429d	53	55	DPF	-0.991692	-1.03752	-1.05412	0.180034	0.150865	0.0680096	-0.80085	-0.776329	-0.726601	0.415151
LIG_AP2alpha_2	FALSE	DP[FW]	Q9NSY1	9606_0:001351	1066	1068	DPF	0.904329	0.865254	-0.215018	0.755893	1.24046	1.14929	0.850575	1.40827	1.37774	3.0423
LIG_AP2alpha_2	FALSE	DP[FW]	A7E2C5	9606_0:003df9	1300	1302	DPF	-0.247522	-0.873902	-1.09743	-0.688315	-0.757005	-0.649286	-0.931088	-0.765515	-0.805983	-0.356187
LIG_AP2alpha_2	FALSE	DP[FW]		9606_0:0002bf	733	735	DPF	1.19442	1.2494	1.32888	0.660375	0.883362	1.52615	0.870636	1.04737	1.81216	2.56622
LIG_AP2alpha_2	FALSE	DP[FW]	E7EVG6	9606_0:0026f4	911	913	DPF	0.0951578	-0.645737	-1.04113	-0.487194	-0.911201	-0.722551	-0.0930079	-0.651758	-0.844097	1.42711
LIG_AP2alpha_2	FALSE	DP[FW]	A0A0S2Z4M2	9606_0:003f5f	424	426	DPW	0.569048	-0.436667	-0.436326	0.59352	-0.358433	-0.60816	0.446692	-0.44359	-0.365286	0.0303036
LIG_AP2alpha_2	FALSE	DP[FW]	Q05DH4	9606_0:001215	702	704	DPF	-0.887489	-1.19745	-1.32316	-0.539746	-0.458813	0.0790472	-0.828966	-0.888465	-0.553298	0.356201
LIG_AP2alpha_2	FALSE	DP[FW]	Q7L9C8	9606_0:002102	259	261	DPF	0.020293	-0.595446	-1.56249	0.173116	-1.11485	-0.991051	0.246141	-0.364759	-0.683395	-0.410043
LIG_AP2alpha_2	FALSE	DP[FW]	Q5JTC6	9606_0:004f6e	536	538	DPF	-0.0803927	-0.652815	-0.652815	-0.0876926	-0.258049	-0.258049	-0.728566	-0.97431	-0.97431	0.322179
LIG_AP2alpha_2	FALSE	DP[FW]	A0A024R395	9606_0:002b80	694	696	DPF	-1.0187	-0.296901	-1.23002	0.30535	0.219776	-0.611494	0.237481	0.40685	-0.465266	1.05557
LIG_AP2alpha_2	FALSE	DP[FW]	Q9Y2I7	9606_0:000ade	1167	1169	DPF	0.953636	0.742945	-0.928913	0.959065	0.917994	-0.393177	1.01813	0.993442	-0.452012	0.0499477
LIG_AP2alpha_2	FALSE	DP[FW]	A0A024R1G9	9606_0:004cb1	391	393	DPF	-0.468703	-0.867716	-0.59018	-0.893061	-1.01721	-0.773395	-0.615533	-0.761827	-0.588724	1.05475
LIG_AP2alpha_2	FALSE	DP[FW]	O43823	9606_0:00444a	461	463	DPF	0.359555	0.450918	0.450918	-0.0909808	-0.185906	-0.185906	0.360918	0.529827	0.529827	0.651312
LIG_AP2alpha_2	FALSE	DP[FW]	B3KQ87	9606_0:00032e	20	22	DPF	-0.428516	-0.734233	-0.970521	-0.792384	-1.11049	-1.00239	-1.12452	-1.19012	-1.2759	-0.593281
LIG_AP2alpha_2	FALSE	DP[FW]	A0A2P9DU05	9606_0:000902	1355	1357	DPF	-0.844577	-1.08579	-1.10459	-0.653837	-1.38555	-1.10914	-0.517658	-1.27546	-1.02731	-0.800302
LIG_AP2alpha_2	FALSE	DP[FW]	A0A024R6E0	9606_0:0034eb	304	306	DPF	0.144506	0.452021	-1.14493	0.151055	0.448687	-0.455661	0.391649	0.59042	-0.422835	-0.414489
LIG_AP2alpha_2	FALSE	DP[FW]	Q5VU21	9606_0:000434	25	27	DPF	-1.41991	-0.0522783	-0.0558439	-0.0487771	0.35137	-0.413986	-0.342454	0.314683	0.317373	1.70882
LIG_AP2alpha_2	FALSE	DP[FW]	A0A024R1I3	9606_0:004c4b	178	180	DPW	-0.148875	-0.123976	-0.0474231	-0.446325	-0.165145	-0.348664	-0.0462666	-0.000901603	-0.0867486	0.544325
LIG_AP2alpha_2	FALSE	DP[FW]	Q86SQ6	9606_0:002966	475	477	DPF	0.747796	0.320571	-0.443619	0.713418	0.138738	-0.0742142	0.706584	0.00902499	-0.353315	-0.114239
LIG_AP2alpha_2	FALSE	DP[FW]	A0A024R4S1	9606_0:0042df	462	464	DPW	1.31586	0.804151	-0.820546	0.617515	0.728498	1.09913	0.978254	1.06768	1.42828	1.69437
LIG_AP2alpha_2	FALSE	DP[FW]	F5GWJ5	9606_0:002eed	659	661	DPW	-0.811671	-0.821246	-0.643152	-0.325716	-0.143181	-0.70407	-0.519781	-0.602213	-0.389009	0.466607
LIG_AP2alpha_2	FALSE	DP[FW]	O43823	9606_0:00444a	543	545	DPF	0.227325	0.797537	0.797537	0.527314	0.603292	0.603292	0.949395	0.988568	0.988568	1.74206
LIG_AP2alpha_2	FALSE	DP[FW]	Q8NEN0	9606_0:0018a0	12	14	DPF	0.506109	0.0931257	-0.350528	0.268839	-0.0108042	-0.294523	0.500889	0.257151	-0.0606134	-0.019049
LIG_AP2alpha_2	FALSE	DP[FW]	A1L4H1	9606_0:0047a2	577	579	DPF	1.141	1.141	1.141	0.546962	0.546962	0.546962	0.759519	0.759519	0.759519	0.29949
LIG_AP2alpha_2	FALSE	DP[FW]		9606_0:0014ee	53	55	DPF	0.468834	-1.83823	-1.83564	0.345968	-0.608505	-0.595174	0.439997	-0.654422	-0.654308	0.0431793
LIG_AP2alpha_2	FALSE	DP[FW]	A0A1U9X8W1	9606_0:00191d	95	97	DPF	1.20406	1.31216	-0.493188	0.930501	1.13636	-0.0599079	1.35257	1.48755	0.0887964	-0.112264
LIG_AP2alpha_2	FALSE	DP[FW]	A0A140VJQ6	9606_0:000e61	669	671	DPF	0.137488	-0.680834	-0.819668	-0.17768	-1.1877	-1.08618	-0.0205317	-0.740773	-0.843231	-0.688443
LIG_AP2alpha_2	FALSE	DP[FW]	M1T2K5	9606_0:001ae7	113	115	DPW	0.732071	0.732071	0.732071	0.214276	0.214276	0.214276	0.35751	0.35751	0.35751	0.927145
LIG_AP2alpha_2	FALSE	DP[FW]	Q2NL82	9606_0:003ed0	306	308	DPF	0.529633	0.567354	0.187188	0.200449	0.220899	0.0752459	0.403194	0.61849	0.239094	0.6173
LIG_AP2alpha_2	FALSE	DP[FW]	Q7RTU1	9606_0:000a25	42	44	DPW	-0.553958	-1.1789	-1.8533	-0.825314	-1.584	-0.832927	-0.562651	-0.71969	-0.693643	0.463083
LIG_AP2alpha_2	FALSE	DP[FW]	Q8TEH3	9606_0:0025e9	1032	1034	DPF	1.3094	1.73215	-0.191159	1.15753	1.13474	0.583072	1.16198	1.28803	1.2363	1.81583
LIG_AP2alpha_2	FALSE	DP[FW]	B0QY51	9606_0:004c30	193	195	DPF	-0.7905	-0.658432	-1.87334	-0.449965	-0.392177	0.127419	-0.905549	-0.879943	-1.09526	-0.0701313
LIG_AP2alpha_2	FALSE	DP[FW]	Q8ND04	9606_0:003e22	621	623	DPF	0.409005	0.577871	1.2977	0.408456	0.602878	1.68811	0.41484	0.581412	1.61898	1.30034
LIG_AP2alpha_2	FALSE	DP[FW]	A6NFI3	9606_0:001d00	650	652	DPF	-0.253944	-0.253944	-0.253944	-0.0365905	-0.0365905	-0.0365905	0.209	0.209	0.209	0.639811
LIG_AP2alpha_2	FALSE	DP[FW]	Q9H201	9606_0:003dea	403	405	DPW	0.757351	-0.605704	0.10659	0.78673	0.861113	1.14568	1.10333	1.27391	1.59422	2.09849
LIG_AP2alpha_2	FALSE	DP[FW]	Q6ZNG0	9606_0:000e64	72	74	DPW	0.673139	0.730126	0.68362	0.648036	0.646016	0.591295	1.08632	1.0978	1.05914	2.05666
LIG_AP2alpha_2	FALSE	DP[FW]	Q7L0X0	9606_0:001eec	544	546	DPW	-0.989173	-1.30844	-1.30844	-1.03606	-1.06256	-1.06256	-0.782535	-0.919452	-0.919452	1.06821
LIG_AP2alpha_2	FALSE	DP[FW]	Q9UJY1	9606_0:0031b2	37	39	DPF	-0.929544	-0.704977	-0.755326	0.413115	0.930838	0.909965	-0.356507	-0.244974	-0.24925	0.791959
LIG_AP2alpha_2	FALSE	DP[FW]	B3KP41	9606_0:001a4f	1898	1900	DPW	1.07061	1.37554	-0.434078	0.697544	0.554943	0.085859	0.992043	0.872367	-0.372346	1.29404
LIG_AP2alpha_2	FALSE	DP[FW]	A0A024RD72	9606_0:001bac	2	4	DPF	-0.9001	-0.9001	-0.9001	-0.980237	-0.980237	-0.980237	-0.559302	-0.559302	-0.559302	1.32287
LIG_AP2alpha_2	FALSE	DP[FW]	Q6DT37	9606_0:002e43	1428	1430	DPF	0.365786	0.349482	-0.610113	-0.504166	-0.485883	-1.34125	-0.0604489	-0.0142637	-0.509247	1.29452
LIG_AP2alpha_2	FALSE	DP[FW]	Q9H201	9606_0:003dea	343	345	DPW	0.763161	0.895647	0.632486	0.78673	0.861113	1.14568	1.10333	1.24697	1.58218	1.77689
LIG_AP2alpha_2	FALSE	DP[FW]		9606_0:0011ba	157	159	DPF	-0.222805	-0.00107698	-1.48452	-0.815929	-0.734094	-0.88781	-0.973738	-0.950205	-0.747545	-0.0720011
LIG_AP2alpha_2	FALSE	DP[FW]	A2RUF7	9606_0:000115	115	117	DPW	-0.554909	-1.07368	-1.46513	-0.294884	-0.742862	-0.175731	-0.517465	-0.655868	-0.766253	-0.279627
LIG_AP2alpha_2	FALSE	DP[FW]	Q8NEZ4	9606_0:001f26	2247	2249	DPF	0.241659	0.306321	0.306321	0.410317	0.525386	0.525386	0.494645	0.753611	0.753611	1.68053
LIG_AP2alpha_2	FALSE	DP[FW]	O95208	9606_0:003d16	408	410	DPW	0.15051	0.628243	0.430491	0.552023	0.69348	1.19958	0.706446	0.917767	1.55869	2.1373
LIG_AP2alpha_2	FALSE	DP[FW]	Q5T124	9606_0:0005f6	298	300	DPF	0.12663	-0.183642	-0.153339	-0.0283713	-0.244574	-0.381194	0.188868	0.112136	0.173421	0.704895
LIG_AP2alpha_2	FALSE	DP[FW]	Q9NZ63	9606_0:0026b5	66	68	DPF	0.681991	0.796656	0.735532	0.480067	0.572775	0.571394	0.626423	0.705328	0.851347	0.989699
LIG_AP2alpha_2	FALSE	DP[FW]	Q15599	9606_0:003983	116	118	DPW	-1.44203	-1.21514	-0.899168	-0.989011	-0.780047	-1.20235	-0.193763	-0.520548	-0.65953	-0.364815
LIG_AP2alpha_2	FALSE	DP[FW]	Q96LW1	9606_0:001622	70	72	DPW	0.240138	0.375165	0.318639	0.403986	0.513913	0.631865	0.575874	0.678237	0.71306	1.48276
LIG_AP2alpha_2	FALSE	DP[FW]	A0A024R4S1	9606_0:0042df	452	454	DPW	1.48652	1.05497	0.977093	0.617515	0.728498	1.09913	0.978254	1.06768	1.43701	1.3717
LIG_AP2alpha_2	FALSE	DP[FW]	Q9UJK0	9606_0:0039a4	234	236	DPF	1.33554	1.29781	-0.752886	1.0999	1.26578	0.140586	1.34892	1.49177	0.195664	1.80137
LIG_AP2alpha_2	FALSE	DP[FW]	Q8N7W7	9606_0:002cb1	1401	1403	DPF	0.209243	0.0809143	-1.16444	-0.161666	-0.226493	-0.651597	0.128	0.0844221	-0.132918	0.640642
LIG_AP2alpha_2	FALSE	DP[FW]	Q9H201	9606_0:003dea	320	322	DPW	1.08952	0.248235	0.84272	0.78673	0.861113	1.14568	1.10333	1.24072	1.57014	1.68742
LIG_AP2alpha_2	FALSE	DP[FW]	O75553	9606_0:00051d	534	536	DPF	-1.38838	-1.77499	0.0924	-0.893728	-0.607075	0.864309	-0.418909	-0.319025	1.51093	1.35146
LIG_AP2alpha_2	FALSE	DP[FW]	J3KMX2	9606_0:00403a	112	114	DPF	0.521849	0.0427703	-1.54057	0.158009	-0.80031	-1.20553	0.500112	-0.142082	-1.01842	-0.544723
LIG_AP2alpha_2	FALSE	DP[FW]	Q96EV2	9606_0:001dd1	458	460	DPF	0.88918	0.599097	-0.397379	0.236001	0.0860164	-0.0981949	0.547441	0.19817	-0.212486	0.854563
LIG_AP2alpha_2	FALSE	DP[FW]	Q9UJY1	9606_0:0031b2	18	20	DPF	0.503527	1.11974	1.05654	0.413115	0.930838	0.909965	0.452594	1.04529	1.04088	0.427316
LIG_AP2alpha_2	FALSE	DP[FW]	Q5VT52	9606_0:00070c	1430	1432	DPF	-0.777752	-0.616161	-0.897647	-0.45829	-0.217003	-0.373944	0.105281	0.18514	0.0677146	0.713653
LIG_EH_1	TRUE	.NPF.	P52594	9606_0:0008b1	456	460	TNPFV	0.88375	1.20229	0.930071	0.822586	1.20293	2.51151	0.884389	1.23941	2.6651	2.35801
LIG_EH_1	TRUE	.NPF.	P52594	9606_0:0008b1	471	475	TNPFQ	0.88375	1.20229	1.30045	0.822586	1.20293	2.49742	0.884389	1.23941	2.6651	2.61648
LIG_EH_1	TRUE	.NPF.	P52594	9606_0:0008b1	560	564	SNPFM	0.88375	1.21799	1.54609	0.822586	1.20293	2.52557	0.884389	1.23941	2.64862	2.6041
LIG_EH_1	TRUE	.NPF.	P52594	9606_0:0008b1	579	583	TNPFL	0.744111	1.12472	1.39213	0.822586	1.20293	2.51153	0.884389	1.20045	2.63891	3.33045
LIG_EH_1	TRUE	.NPF.	Q8K2K6	10090_0:000426	572	576	TNPFL	0.51218	0.950701	1.30258	0.677057	1.03235	2.65968	0.712586	1.07334	2.8555	3.24086
LIG_EH_1	TRUE	.NPF.	O95081	9606_0:001f03	364	368	TNPFT	0.940561	1.05245	1.39722	1.28785	1.37886	2.42158	1.37949	1.46606	2.52319	1.81225
LIG_EH_1	TRUE	.NPF.	O95081	9606_0:001f03	379	383	TNPFQ	0.984416	1.13473	1.31684	1.23702	1.33272	2.53197	1.38526	1.47127	2.50744	2.83744
LIG_EH_1	TRUE	.NPF.	O95081	9606_0:001f03	457	461	TNPFM	-0.109397	0.120123	1.37078	1.14397	1.24741	2.46901	1.39811	1.48285	2.52426	2.66316
LIG_EH_1	TRUE	.NPF.	O95081	9606_0:001f03	476	480	TNPFL	-0.412077	-0.300676	1.20571	1.02942	1.13956	2.49394	1.32139	1.41197	2.50048	3.66056
LIG_EH_1	TRUE	.NPF.	Q8NDI1	9606_0:000bb0	266	270	SNPFD	0.246962	0.559365	0.0736055	0.961689	0.94204	-0.16581	1.08169	1.01495	0.165813	2.53371
LIG_EH_1	TRUE	.NPF.	Q8NDI1	9606_0:000bb0	277	281	LNPFG	0.637335	0.947134	0.0976312	0.99462	0.791839	0.0531431	0.968857	0.909078	0.315782	3.35074
LIG_EH_1	TRUE	.NPF.	Q8NDI1	9606_0:000bb0	307	311	YNPFK	0.285998	0.594772	-0.672117	0.579011	0.667103	-0.394325	0.918398	0.992842	0.304138	2.41614
LIG_EH_1	TRUE	.NPF.	Q8NDI1	9606_0:000bb0	319	323	LNPFD	0.805763	0.811684	-0.639757	0.99462	0.824829	0.0166018	1.08169	1.02052	0.219336	2.7748
LIG_EH_1	TRUE	.NPF.	Q8NDI1	9606_0:000bb0	368	372	SNPFY	0.982728	0.920671	-0.569183	0.961689	0.79614	-0.313366	1.08169	1.05568	0.397845	2.64201
LIG_EH_1	TRUE	.NPF.	Q9Y6I3	9606_0:0042df	586	590	SNPFL	0.709527	0.975673	1.24502	0.525394	0.888815	1.5954	1.02823	1.18323	1.60166	2.52309
LIG_EH_1	TRUE	.NPF.	Q9Y6I3	9606_0:0042df	602	606	TNPFQ	0.813243	0.863751	-0.337101	0.653376	0.959659	1.32865	1.02823	1.18323	1.60164	2.23156
LIG_EH_1	TRUE	.NPF.	Q9Y6I3	9606_0:0042df	656	660	TNPFL	0.462121	0.706629	0.992598	0.65421	0.959891	1.56142	1.02823	1.18323	1.55549	3.18992
LIG_EH_1	TRUE	.NPF.	Q80VP1	10090_0:001fd3	578	582	SNPFL	0.73376	1.00235	1.16482	0.523834	0.873914	1.52594	0.991402	1.14538	1.55152	2.51266
LIG_EH_1	TRUE	.NPF.	Q80VP1	10090_0:001fd3	594	598	TNPFQ	0.839527	0.886341	-0.395756	0.648819	0.943979	1.2575	0.991402	1.14538	1.55149	2.36798
LIG_EH_1	TRUE	.NPF.	Q80VP1	10090_0:001fd3	648	652	TNPFL	0.445439	0.723475	0.957484	0.649634	0.944208	1.49745	0.991402	1.14538	1.52347	3.17551
LIG_EH_1	TRUE	.NPF.	O88339	10116_0:0002b6	500	504	SNPFL	0.755879	1.13388	1.11131	0.449056	0.888015	1.49812	0.979879	1.20523	1.54701	2.54973
LIG_EH_1	TRUE	.NPF.	O88339	10116_0:0002b6	516	520	TNPFQ	0.437105	0.973277	-0.440202	0.362797	0.836775	1.21278	0.979879	1.20523	1.54696	2.3886
LIG_EH_1	TRUE	.NPF.	O88339	10116_0:0002b6	570	574	TNPFL	0.160245	0.676084	0.888358	0.488548	0.907491	1.44813	0.979879	1.20523	1.51939	3.13504
LIG_EH_1	TRUE	.NPF.	O95208	9606_0:003d16	535	539	LNPFL	0.751714	0.972961	1.21124	0.962834	1.10184	1.6061	1.0489	1.16396	1.7692	2.38555
LIG_EH_1	TRUE	.NPF.	O95208	9606_0:003d16	550	554	VNPFQ	0.668531	0.807947	-0.162499	0.888389	1.06341	1.36952	0.981447	1.13038	1.76918	2.22748
LIG_EH_1	TRUE	.NPF.	O95208	9606_0:003d16	635	639	TNPFL	0.465913	0.67101	1.02813	0.962834	1.10184	1.64702	0.981447	1.13038	1.72718	3.45687
LIG_EH_1	TRUE	.NPF.	Q8CHU3	10090_0:003605	549	553	LNPFL	0.817677	1.05272	1.33169	1.0212	1.18741	1.89016	1.11589	1.25757	1.93431	2.27359
LIG_EH_1	TRUE	.NPF.	Q8CHU3	10090_0:003605	563	567	VNPFQ	0.731343	0.794283	-0.171131	0.951794	1.15092	1.60057	1.05322	1.22524	1.93429	2.23034
LIG_EH_1	TRUE	.NPF.	Q8CHU3	10090_0:003605	646	650	TNPFL	0.473923	0.668112	1.07203	1.0212	1.18741	1.86495	1.05322	1.22524	1.89139	3.2281
LIG_EH_1	TRUE	.NPF.	P49757	9606_0:0035f2	635	639	TNPFS	0.939018	1.00897	1.25572	0.916058	1.11232	2.21003	1.05531	1.1832	2.20804	3.27197
LIG_EH_1	TRUE	.NPF.	Q9Y6R0	9606_0:0047c4	593	597	SNPFS	1.50366	1.32208	1.25904	1.0464	1.37638	2.22263	1.34452	1.52725	2.51647	2.70182
LIG_EH_1	TRUE	.NPF.	Q9QY17	10116_0:0027f4	403	407	YNPFE	0.0599132	-1.12888	-1.30632	0.597858	0.687753	0.829118	0.766599	0.872236	1.06533	2.11125
LIG_EH_1	TRUE	.NPF.	Q9QY17	10116_0:0027f4	446	450	NNPFS	0.950548	-0.00521543	-1.18785	0.442744	0.751606	0.963827	0.913443	0.96115	1.04975	1.42137
LIG_EH_1	TRUE	.NPF.	Q9QY17	10116_0:0027f4	458	462	SNPFD	0.873908	0.65737	0.718236	0.752972	0.837789	1.05252	0.913443	0.971318	1.12435	1.47089
LIG_EH_1	TRUE	.NPF.	Q3MUI1	10116_0:002573	636	640	TNPFS	0.944676	1.01321	1.29594	0.928031	1.15092	2.28653	1.07399	1.21536	2.28537	2.76295
LIG_EH_1	TRUE	.NPF.	Q9H1K0	9606_0:000f30	624	628	LNPFD	1.07887	1.19551	-0.881106	1.17795	1.3833	-0.243564	1.24658	1.48429	0.494454	3.44478
LIG_EH_1	TRUE	.NPF.	Q9H1K0	9606_0:000f30	660	664	YNPFE	1.29247	1.40844	-0.870739	1.17781	1.41134	-0.30143	1.20238	1.45932	0.464522	3.20874
LIG_EH_1	TRUE	.NPF.	Q9H1K0	9606_0:000f30	675	679	GNPFI	-1.09604	-1.51471	-1.61163	1.22767	1.43942	0.708705	1.24658	1.48429	-0.14249	1.9264
LIG_EH_1	TRUE	.NPF.	Q9H1K0	9606_0:000f30	686	690	PNPFS	1.02474	1.25426	-0.868383	1.22767	1.43942	-0.141463	1.24658	1.48429	-0.0614817	2.6918
LIG_EH_1	TRUE	.NPF.	Q9H1K0	9606_0:000f30	707	711	GNPFE	1.06053	1.01552	-0.887528	1.27753	1.4675	0.146968	1.24658	1.48429	-0.156438	2.13356
LIG_EH_1	TRUE	.NPF.	Q9H1K0	9606_0:000f30	716	720	INPFE	1.15955	1.33417	-0.837327	1.17781	1.41134	-0.0937316	1.24658	1.48429	-0.0469073	2.58511
LIG_EH_1	TRUE	.NPF.	Q8WXE9	9606_0:0035d7	368	372	TNPFL	1.62956	2.18783	0.997501	1.47332	2.12134	2.72353	1.5242	2.13841	2.98572	2.93135
LIG_EH_1	TRUE	.NPF.	Q8WXE9	9606_0:0035d7	384	388	INPFS	1.62956	2.18783	1.27474	1.47332	2.12134	2.41208	1.5242	2.13841	2.77666	2.48888
LIG_EH_1	TRUE	.NPF.	O43426	9606_0:004a64	1431	1435	PNPFI	0.813648	-0.00908495	-1.09052	1.04175	0.951848	-0.0695532	1.23068	1.37381	0.483052	2.65992
LIG_EH_1	TRUE	.NPF.	O43426	9606_0:004a64	1441	1445	TNPFS	0.617371	1.10599	-0.687137	1.04175	1.05661	0.122175	1.16866	1.323	0.439089	2.4325
LIG_EH_1	TRUE	.NPF.	O43426	9606_0:004a64	1452	1456	GNPFR	1.17287	-0.750214	-1.27311	1.11296	1.0638	0.052076	1.23068	1.32257	0.565642	2.9242
LIG_EH_1	TRUE	.NPF.	Q62910	10116_0:003e19	1434	1438	ANPFP	0.800578	-0.029555	-1.16165	0.773492	0.874695	0.180789	0.533324	0.936	0.238096	1.19671
LIG_EH_1	TRUE	.NPF.	Q62910	10116_0:003e19	1443	1447	RNPFT	0.60404	0.979702	-0.446483	1.19839	1.12194	-0.00559282	1.24199	1.39537	0.551524	1.68845
LIG_EH_1	TRUE	.NPF.	Q62910	10116_0:003e19	1454	1458	GNPFR	1.16027	-0.365193	-1.17888	1.12746	1.08149	0.0802069	1.24199	1.37095	0.626591	2.56481
LIG_EH_1	FALSE	.NPF.	B4DK64	9606_0:003df4	1442	1446	TNPFY	0.785382	-0.0539184	-0.295643	0.82688	0.255814	0.379645	0.775601	0.211873	0.698363	2.15177
LIG_EH_1	FALSE	.NPF.	Q9ULR5	9606_0:000c9a	27	31	ENPFA	-0.0176259	0.455677	-0.117714	0.353219	0.56905	-0.0217411	0.14623	0.464649	0.203417	0.157831
LIG_EH_1	FALSE	.NPF.	O15347	9606_0:005014	11	15	RNPFI	-7.94186	-4.95687	-2.5791	-1.09513	-1.69655	-1.86182	-2.68948	-2.4641	-1.69967	-0.403579
LIG_EH_1	FALSE	.NPF.	Q494V2	9606_0:0011b1	50	54	ANPFH	1.36741	1.51885	1.5872	1.66214	1.65201	1.7082	1.54184	1.69055	1.77959	2.47909
LIG_EH_1	FALSE	.NPF.	A0A024R9E6	9606_0:0021f2	1033	1037	QNPFS	-0.282797	-1.01138	-1.8625	-1.07497	-1.3727	-0.816058	-0.87456	-1.24625	-0.61159	-0.0514244
LIG_EH_1	FALSE	.NPF.	A0A024RDU0	9606_0:00341c	615	619	GNPFK	1.05019	1.05186	1.21431	0.992778	1.19292	1.91025	1.08501	1.29144	1.8998	2.51513
LIG_EH_1	FALSE	.NPF.	P57082	9606_0:003dbb	241	245	NNPFA	-0.250693	0.201147	0.809569	-0.128611	0.232723	0.889349	0.0162343	0.284852	1.02763	1.53255
LIG_EH_1	FALSE	.NPF.	A0A0G2JNZ2	9606_0:0020de	1207	1211	ANPFA	1.61019	1.5304	-0.864969	1.1386	1.16939	0.428474	1.21058	1.1903	0.406978	-0.0988086
LIG_EH_1	FALSE	.NPF.	Q7Z6K1	9606_0:001dac	248	252	ENPFL	0.273432	0.442119	0.414508	-0.139765	-0.488768	-0.493012	0.31288	-0.00570526	0.0138171	1.02477
LIG_EH_1	FALSE	.NPF.	Q6WKZ4	9606_0:0021e5	166	170	RNPFG	1.05351	1.00058	0.923271	0.872566	0.949218	0.670611	1.01077	0.925339	0.716032	1.90471
LIG_EH_1	FALSE	.NPF.	Q9H9J4	9606_0:001f0f	689	693	ENPFA	-0.363118	-0.87464	-0.780117	0.168064	-0.34512	-0.321447	0.0996244	-0.246885	-0.0763878	0.664829
LIG_EH_1	FALSE	.NPF.		9606_0:000d8a	238	242	TNPFQ	1.04802	0.746787	0.166991	0.953615	0.688973	0.734001	1.10331	0.945556	0.974172	2.83917
LIG_EH_1	FALSE	.NPF.	Q5T170	9606_0:0003bb	74	78	SNPFE	0.452962	1.45099	1.60656	0.981459	1.65079	2.10746	0.938579	1.77437	2.41579	4.3544
LIG_EH_1	FALSE	.NPF.	A0A140VK92	9606_0:0038b4	5	9	TNPFA	-0.358836	0.599984	0.979873	1.06507	1.40807	1.87742	1.13396	1.46687	1.81427	2.1418
LIG_EH_1	FALSE	.NPF.	A0A140VK92	9606_0:0038b4	14	18	VNPFQ	0.120033	0.805111	0.81017	1.06507	1.32527	1.80991	1.13396	1.43973	1.74132	2.34039
LIG_EH_1	FALSE	.NPF.	A0A140VK92	9606_0:0038b4	36	40	FNPFS	1.24546	1.19805	1.35862	1.06507	1.28645	1.70344	1.13396	1.46687	1.72177	2.07447
LIG_EH_1	FALSE	.NPF.	L0R4W3	9606_0:003c88	358	362	ANPFP	-0.529699	-0.529699	-0.529699	0.225214	0.225214	0.225214	-0.0496608	-0.0496608	-0.0496608	0.680878
LIG_EH_1	FALSE	.NPF.	A0A087WV86	9606_0:003337	21	25	LNPFE	0.930077	0.938884	1.4224	0.904568	1.05535	1.55866	0.892758	0.96221	1.40154	2.53019
LIG_EH_1	FALSE	.NPF.	A0A140VJZ3	9606_0:002b38	274	278	GNPFA	1.41886	1.41886	1.58233	1.41345	1.41345	2.13031	1.36504	1.36504	2.74959	0.477553
LIG_EH_1	FALSE	.NPF.	Q05C20	9606_0:002493	467	471	HNPFH	0.521919	0.463979	-0.102196	0.57017	0.456208	0.493624	0.582988	0.602517	0.764804	1.9602
LIG_EH_1	FALSE	.NPF.	Q9HCM3	9606_0:00201d	378	382	SNPFL	-0.83738	-1.44735	-1.44748	0.0352266	-0.437515	-0.451063	-0.0406229	-0.200262	-0.206765	0.689281
LIG_EH_1	FALSE	.NPF.	B4DT66	9606_0:0013ea	633	637	TNPFS	0.394756	0.331619	-0.390542	0.023619	0.126454	-0.632964	0.301017	0.249003	-0.401524	-0.201583
LIG_EH_1	FALSE	.NPF.	Q6ZUB1	9606_0:002411	402	406	LNPFW	0.0703081	0.0703081	0.0703081	-0.192243	-0.192243	-0.192243	0.366587	0.366587	0.366587	0.55169
LIG_EH_1	FALSE	.NPF.	A0A1W2PPF3	9606_0:003cc1	122	126	RNPFP	-0.605328	-0.605328	-0.451474	-0.223272	-0.223272	-0.124716	-0.592715	-0.592715	-0.417697	0.362136
LIG_EH_1	FALSE	.NPF.	Q8N8P2	9606_0:0001f0	294	298	RNPFA	0.447213	0.322089	0.836837	0.38313	0.397366	0.838164	0.410151	0.0283702	0.852649	1.57478
LIG_EH_1	FALSE	.NPF.	Q9P0V3	9606_0:000ae8	157	161	NNPFW	1.13923	1.12894	1.58956	1.16019	1.37261	1.58473	1.14706	1.3916	1.66241	2.54109
LIG_EH_1	FALSE	.NPF.	Q9P0V3	9606_0:000ae8	166	170	TNPFL	1.04098	1.26345	1.65527	1.16019	1.45033	1.63929	1.14706	1.3916	1.66241	2.76961
LIG_EH_1	FALSE	.NPF.	Q9P0V3	9606_0:000ae8	234	238	DNPFF	0.981209	1.1118	0.769745	0.96143	1.02032	0.732206	0.967162	1.13113	0.912326	3.3364
LIG_EH_1	FALSE	.NPF.	Q15303	9606_0:00096e	1167	1171	ENPFV	-1.38418	0.0279918	-1.27974	-0.0247956	0.53448	-0.373558	0.235235	0.518175	-0.241732	-0.434647
LIG_EH_1	FALSE	.NPF.	A0A024R5V1	9606_0:003824	1309	1313	NNPFH	-1.41134	-0.554923	-0.658853	-0.929057	-0.796173	-0.610887	-0.601437	-1.09584	-0.696924	1.91224
LIG_EH_1	FALSE	.NPF.	Q9NPG3	9606_0:003ae1	900	904	NNPFA	0.398401	0.874331	-0.100304	0.218101	-0.672201	-0.630022	-0.287051	-1.00902	-0.706169	0.738455
LIG_EH_1	FALSE	.NPF.	A8K8W7	9606_0:00454a	965	969	KNPFM	1.50944	1.28629	1.20196	1.49337	1.28406	1.17985	1.4368	1.37178	1.79133	1.80289
LIG_EH_1	FALSE	.NPF.	O60281	9606_0:001a92	1163	1167	SNPFF	-1.53904	-1.01217	-0.983919	-0.92868	-1.15185	-1.14626	-0.720973	-0.73525	-0.73661	0.318205
LIG_EH_1	FALSE	.NPF.	P35658	9606_0:0023ef	1899	1903	KNPFS	1.12584	1.12072	-0.167288	0.88043	1.0024	0.479269	0.896266	1.02197	0.801136	1.26774
LIG_EH_1	FALSE	.NPF.		9606_0:001d36	296	300	KNPFL	0.538528	0.682573	1.05122	0.534311	0.707733	1.07569	0.526159	0.686356	1.05726	1.72709
LIG_EH_1	FALSE	.NPF.	B3KRC4	9606_0:00215b	770	774	TNPFL	0.835128	0.850136	1.30631	0.829409	0.860062	1.8678	0.882526	0.965552	1.94191	0.814017
LIG_EH_1	FALSE	.NPF.	Q86UY5	9606_0:002175	331	335	SNPFS	0.604421	-0.342681	-0.342681	0.888259	0.439231	0.439231	0.857257	0.337536	0.337536	0.814013
LIG_EH_1	FALSE	.NPF.	Q9H091	9606_0:004139	675	679	PNPFR	0.954567	1.08129	1.40239	0.867112	1.04248	1.35303	0.899037	1.02832	1.40629	1.72373
LIG_EH_1	FALSE	.NPF.	Q8NC26	9606_0:00464b	268	272	RNPFG	-0.973102	-0.973102	-0.619123	0.189055	0.189055	0.0906193	-0.100039	-0.100039	0.066484	0.738171
LIG_EH_1	FALSE	.NPF.	Q8IYI6	9606_0:0001eb	308	312	TNPFE	0.623171	1.18923	-0.0997658	0.513663	1.24824	0.61878	0.936989	1.38953	0.997526	2.96848
LIG_EH_1	FALSE	.NPF.	Q8N3F8	9606_0:004c43	423	427	YNPFE	0.954123	0.962148	1.62681	0.975851	1.02143	1.52302	1.28937	1.35985	2.07539	3.47784
LIG_EH_1	FALSE	.NPF.	Q8N3F8	9606_0:004c43	631	635	ENPFN	1.19498	1.16837	-0.57278	1.2387	1.15578	1.65727	1.18369	1.25324	0.307401	1.3478
LIG_EH_1	FALSE	.NPF.		9606_0:004e3a	231	235	LNPFD	-0.946679	-0.870826	-0.742036	-0.0746907	0.178531	0.202185	-1.77993	-1.67103	-0.898729	0.600377
LIG_EH_1	FALSE	.NPF.	A0A024RAY7	9606_0:00300f	1108	1112	DNPFR	-0.0869693	-0.303294	-1.03463	-0.227738	-0.379297	-0.192748	-0.0596139	-0.117989	0.135382	1.00382
LIG_EH_1	FALSE	.NPF.	Q7Z4H7	9606_0:00241e	571	575	SNPFL	1.60263	1.46267	1.21715	1.36521	0.882066	0.644839	1.54086	1.57098	1.33126	2.00517
LIG_EH_1	FALSE	.NPF.	B5B0A5	9606_0:001153	220	224	ANPFP	-0.539946	-0.925414	-0.933651	-0.0555579	-0.328061	-0.314956	-0.136958	-0.495518	-0.469562	0.686226
LIG_EH_1	FALSE	.NPF.	A0A087WYF6	9606_0:0027d6	1195	1199	TNPFP	-0.14629	-0.677291	-1.19533	-0.507585	-0.586514	-0.228682	-0.33693	-0.696944	-0.635338	-0.0183561
LIG_EH_1	FALSE	.NPF.	P21675	9606_0:004ed9	1737	1741	DNPFS	0.69725	1.03339	-1.47216	0.247309	0.720108	-0.245747	0.0875949	0.692123	-0.339143	0.0156874
LIG_EH_1	FALSE	.NPF.	Q99835	9606_0:001f53	733	737	SNPFC	-0.114505	-1.02849	-1.64824	-0.268175	-1.33158	-0.897067	-0.144839	-0.78419	-0.729793	0.260654
LIG_EH_1	FALSE	.NPF.	Q9NRM1	9606_0:0011e2	941	945	QNPFR	0.078936	0.078936	0.078936	0.104046	0.104046	0.104046	-0.760428	-0.760428	-0.760428	0.27895
LIG_EH_1	FALSE	.NPF.	O14828	9606_0:00050e	7	11	GNPFA	-1.4116	-2.15573	-0.0653688	0.87676	1.04121	1.87803	0.585429	0.924077	1.76036	2.24409
LIG_EH_1	FALSE	.NPF.	O14828	9606_0:00050e	17	21	DNPFQ	0.400872	0.311721	0.794227	0.93024	0.979012	1.77635	0.802381	1.06653	1.64791	2.36637
LIG_EH_1	FALSE	.NPF.	O14828	9606_0:00050e	40	44	YNPFE	0.992341	1.05988	1.47589	0.77903	0.961167	1.67042	0.840896	1.02843	1.65216	1.4028
LIG_EH_1	FALSE	.NPF.	Q9NYP3	9606_0:004a7d	76	80	RNPFA	0.642706	1.21115	1.57349	1.24313	1.84172	2.59071	1.21412	1.97493	3.30182	3.21162
LIG_EH_1	FALSE	.NPF.	B4DXB3	9606_0:000335	174	178	LNPFI	0.45183	0.45183	0.45183	0.560717	0.560717	0.560717	0.50782	0.50782	0.50782	0.201048
LIG_EH_1	FALSE	.NPF.	P53804	9606_0:004aa6	1521	1525	YNPFE	0.0101786	0.0714465	-0.0355247	0.0382024	-0.0130603	-0.402976	-0.0216562	0.0291617	-0.26246	0.0534186
LIG_EH_1	FALSE	.NPF.	Q12857	9606_0:000498	472	476	HNPFL	0.587763	0.220464	-0.588832	0.448187	0.133445	-0.493567	0.461036	0.1859	-0.382867	1.22411
LIG_EH_1	FALSE	.NPF.	Q7Z572	9606_0:00072c	15	19	VNPFL	-1.7844	-1.7844	-1.7844	-1.16569	-1.16569	-1.16569	-1.20291	-1.20291	-1.20291	1.19528
LIG_EH_1	FALSE	.NPF.	A0A024R8K8	9606_0:004059	1711	1715	QNPFV	0.734334	-0.58782	-0.864186	0.655621	0.252727	-0.00659773	0.699809	-0.18962	0.267946	0.431525
LIG_EH_1	FALSE	.NPF.	B4DEY8	9606_0:003f5d	76	80	SNPFT	-0.139309	-0.900872	-0.90881	0.281237	-0.466573	-0.232383	0.0359553	-0.461351	-0.480363	-0.0958866
LIG_EH_1	FALSE	.NPF.	O95947	9606_0:0039ff	263	267	ANPFA	1.54142	1.72643	1.07036	1.63949	2.0838	2.29307	1.88234	2.21087	2.49073	3.06893
LIG_EH_1	FALSE	.NPF.	L8B567	9606_0:00354a	285	289	SNPFN	0.841587	0.96476	-0.264174	0.762272	0.828028	0.813596	0.842406	0.854244	1.09292	0.690248
LIG_EH_1	FALSE	.NPF.	L8B567	9606_0:00354a	391	395	LNPFQ	0.358777	0.70153	-0.832453	0.893557	1.02547	0.752732	0.842406	0.799844	0.897994	0.123249
LIG_EH_1	FALSE	.NPF.	Q4ZG55	9606_0:000974	75	79	PNPFQ	-0.886376	0.290772	0.213107	-0.807827	0.491505	0.355093	-0.687232	0.538628	0.286387	0.326351
LIG_EH_1	FALSE	.NPF.	Q6ZVD7	9606_0:00280e	493	497	SNPFQ	1.98704	1.94577	0.307506	1.96943	2.05435	0.885923	2.18173	2.4638	1.35461	1.32485
LIG_EH_1	FALSE	.NPF.	B4DZF6	9606_0:00077b	302	306	NNPFS	-0.218958	-0.218958	1.08562	0.367905	0.367905	1.04992	-0.0376737	-0.0376737	1.20042	0.784776
LIG_EH_1	FALSE	.NPF.	B4DZF6	9606_0:00077b	362	366	SNPFG	0.201005	0.201005	-2.0058	0.367905	0.367905	0.869257	-0.0402382	-0.0402382	-1.01654	-0.165997
LIG_EH_1	FALSE	.NPF.	O14654	9606_0:004e06	811	815	PNPFR	-0.18684	0.0720661	-0.033621	-0.560812	-0.798053	-0.865654	-0.433557	-0.524441	-0.605362	-0.003913
LIG_EH_1	FALSE	.NPF.	A0A5K1VW65	9606_0:000cae	60	64	PNPFP	-0.635382	-0.661419	-0.661419	-0.439096	-0.259309	-0.259309	-0.45849	-0.458945	-0.458945	-0.68083
LIG_EH_1	FALSE	.NPF.	Q8TEH3	9606_0:0025e9	891	895	LNPFV	0.986481	0.793438	0.448737	0.825751	0.936256	0.350823	1.03956	1.24782	1.31797	2.10122
LIG_EH_1	FALSE	.NPF.	Q8N3C8	9606_0:001a64	318	322	INPFS	1.92175	1.93485	0.276909	1.50107	1.85859	-0.0482361	1.6641	2.28209	-0.185215	1.66615
LIG_EH_1	FALSE	.NPF.	Q15398	9606_0:00349a	811	815	SNPFT	-0.0415234	0.567074	-0.663346	0.294848	0.0168563	-0.140827	0.454514	0.452181	0.908853	2.53039
LIG_EH_1	FALSE	.NPF.	B0QY51	9606_0:004c30	178	182	QNPFK	1.06326	1.29453	1.26943	1.2101	0.981639	1.03952	1.11063	1.03796	1.48527	1.94146
LIG_EH_1	FALSE	.NPF.	Q9HCM7	9606_0:002fdb	660	664	SNPFG	-0.247911	0.239202	-0.836913	-0.0534165	-0.144885	0.35809	0.0552414	0.352864	1.3262	0.907209
LIG_EH_1	FALSE	.NPF.	O15049	9606_0:0015a8	278	282	SNPFT	0.502739	0.0338153	-1.25067	0.151784	-0.429742	-0.155464	-1.12797	-0.842134	-0.51896	-1.04259
LIG_EH_1	FALSE	.NPF.	A0A0S2Z5E7	9606_0:0003b3	262	266	ANPFY	0.503727	-0.308164	-0.308164	-0.147806	-0.751661	-0.751661	0.155536	-0.353542	-0.353542	0.420345
LIG_EH_1	FALSE	.NPF.	B1VKB5	9606_0:003239	619	623	ENPFH	0.783584	0.733809	-1.49701	0.608761	0.672619	0.00870371	0.693044	0.800818	0.821361	1.40283
LIG_EH_1	FALSE	.NPF.	Q9HCK8	9606_0:003694	131	135	GNPFM	0.029845	0.487827	-1.27828	0.706757	-0.723299	-1.23361	0.868773	-0.682808	-0.711565	0.585388
LIG_EH_1	FALSE	.NPF.	A0A024RBL6	9606_0:002fb9	295	299	NNPFA	0.845041	1.17091	1.31702	1.1284	1.28004	2.34122	1.26452	1.38644	2.88285	3.78884
LIG_EH_1	FALSE	.NPF.	Q5T011	9606_0:000319	2718	2722	PNPFL	1.09891	0.8156	0.552971	1.13045	0.984299	1.02739	1.14746	1.10919	1.46046	1.57039
LIG_EH_1	FALSE	.NPF.		9606_0:0013f0	3144	3148	QNPFL	0.922544	1.32486	0.802488	0.705159	0.800314	-0.302909	0.83213	1.21667	0.343642	1.14252
LIG_EH_1	FALSE	.NPF.	Q15942	9606_0:001d2c	35	39	VNPFR	0.580142	-0.613554	-0.613554	0.915712	0.0105518	0.0105518	0.975706	0.398874	0.398874	1.04831
LIG_EH_1	FALSE	.NPF.	Q8TEK3	9606_0:0044d8	1363	1367	ANPFL	-0.416398	-0.0406149	-0.686197	-0.0846331	0.383053	-0.345108	-0.00952728	0.584102	-0.0362536	1.14212
LIG_EH_1	FALSE	.NPF.		9606_0:004e7f	136	140	YNPFF	0.870293	0.303787	-1.07507	0.70291	0.283141	-0.945644	0.739955	0.483454	-0.0785059	3.76696
LIG_EH_1	FALSE	.NPF.	A0A024QZ86	9606_0:004142	277	281	NNPFA	1.19267	1.3059	1.24196	1.04461	1.19082	2.2833	1.48847	1.46343	2.80161	3.58422
LIG_EH_1	FALSE	.NPF.	O14617	9606_0:004572	677	681	NNPFY	1.15965	1.04647	1.28686	0.843278	0.879783	0.726215	0.938219	0.957963	1.04145	2.94507
LIG_EH_1	FALSE	.NPF.	Q9UK23	9606_0:003aa7	509	513	HNPFK	-1.5566	-1.16652	-1.33543	-0.204109	-0.060538	-0.0315093	-0.677711	-0.789031	-0.705546	1.21614
LIG_EH_1	FALSE	.NPF.	Q96J92	9606_0:004048	813	817	GNPFS	-0.814211	-0.695876	-1.14756	-0.538071	-0.673352	-0.64553	-0.335168	-0.407602	-0.815211	0.732987
LIG_EH_1	FALSE	.NPF.	Q01780	9606_0:0003b7	688	692	ENPFR	0.927775	1.00889	1.66159	0.99872	1.21728	0.86867	0.980763	1.15837	1.99715	2.4141
LIG_EH_1	FALSE	.NPF.	Q8NDV7	9606_0:003cab	1200	1204	INPFV	0.858549	-0.0477463	-0.387364	0.662399	-0.519629	-0.691816	0.807723	-0.29898	-0.374152	1.58808
LIG_EH_1	FALSE	.NPF.	A6H8Y1	9606_0:001779	2544	2548	SNPFN	-0.444271	-0.423055	-0.443323	-0.669305	-0.864853	-0.876524	-0.677547	-0.933031	-0.929207	-0.110459
LIG_EH_1	FALSE	.NPF.	A0A024RAH4	9606_0:0006d1	252	256	LNPFS	-0.292202	-0.937198	-1.18572	-0.0264772	-0.134285	-0.186889	0.0852685	-0.376808	-0.0850873	0.470964
LIG_EH_1	FALSE	.NPF.	P25685	9606_0:004521	108	112	RNPFD	1.26374	0.952679	0.325898	0.848347	0.494675	-0.0950177	1.23145	0.710083	0.514094	0.968581
LIG_EH_1	FALSE	.NPF.		9606_0:0043da	653	657	GNPFE	-0.339927	-0.349156	-0.349156	-0.0622962	-0.0393158	-0.0393158	0.00989963	-0.00474859	-0.00474859	-0.206422
LIG_EH_1	FALSE	.NPF.	A2A3F4	9606_0:00264e	1706	1710	RNPFQ	-0.0214222	0.210636	-0.737259	-0.358108	0.00436737	-0.748475	-0.499348	0.172525	-0.279301	1.06222
LIG_EH_1	FALSE	.NPF.	I3L4C2	9606_0:003f9b	544	548	RNPFA	-1.58447	-0.998471	-0.603472	0.233592	0.0816887	-0.232264	0.0925441	-0.103315	0.409541	1.40313
LIG_EH_1	FALSE	.NPF.	Q9UIF8	9606_0:000b52	479	483	PNPFL	0.480789	0.655857	-1.09882	0.4139	0.436564	-0.330001	0.417515	0.426652	-0.236506	1.01322
LIG_EH_1	FALSE	.NPF.	Q9UIF8	9606_0:000b52	1611	1615	LNPFA	0.266447	-0.255726	-0.900831	0.248984	0.152942	-0.269453	0.31207	-0.166293	-0.371179	1.7334
LIG_EH_1	FALSE	.NPF.	Q8NEZ4	9606_0:001f26	3387	3391	NNPFS	0.953537	1.11697	1.11697	0.863174	1.0937	1.0937	0.917781	1.17525	1.17525	1.79958
LIG_EH_1	FALSE	.NPF.	Q6NV74	9606_0:000a77	678	682	RNPFP	0.678057	0.69403	0.69403	0.25735	-0.275414	-0.275414	0.56023	0.866928	0.866928	1.49709
LIG_EH_1	FALSE	.NPF.	A6NNM3	9606_0:004b62	842	846	YNPFE	0.0280555	0.152258	-0.291339	0.128167	0.231822	-0.0786235	0.119393	0.227824	0.00299401	-0.379757
LIG_EH_1	FALSE	.NPF.	Q4KMQ1	9606_0:0025eb	57	61	ENPFM	-0.312623	0.599839	0.602704	1.25658	1.36964	1.35029	1.56936	1.66216	1.63781	3.22443
LIG_EH_1	FALSE	.NPF.	Q3SXY8	9606_0:000d6d	253	257	TNPFQ	1.04241	0.753327	0.839624	0.953515	0.690381	0.729932	1.08981	0.933565	0.975393	2.85943
LIG_EH_1	FALSE	.NPF.	A0A0A0MRC0	9606_0:0011fb	2039	2043	QNPFD	0.800003	0.790266	-0.17997	1.16733	1.435	0.600958	0.904016	0.898123	-0.0975566	0.738524
LIG_EH_1	FALSE	.NPF.	A0A024R258	9606_0:002430	143	147	SNPFG	-0.619215	-1.23461	-0.204575	-0.459733	-1.07571	0.240465	-0.422499	-0.388297	0.394459	0.690125
LIG_EH_1	FALSE	.NPF.	A0A024R258	9606_0:002430	190	194	ENPFV	0.848517	0.316012	0.496906	0.344461	0.0983057	0.726248	0.479813	0.213935	0.609172	1.21519
LIG_EH_1	FALSE	.NPF.	A0A024R258	9606_0:002430	292	296	GNPFA	0.325862	0.528669	1.07883	0.78357	0.78335	1.0974	0.328578	0.606196	1.18704	1.02369
LIG_EH_1	FALSE	.NPF.	Q9UHR4	9606_0:001dd5	488	492	ENPFA	0.59475	0.785782	-0.41539	0.579237	1.11524	0.456169	0.538849	1.04365	0.572004	1.9641
LIG_EH_1	FALSE	.NPF.	A0A096LPC5	9606_0:00291e	1216	1220	TNPFP	-0.05879	-0.589379	-1.05759	-0.387972	-0.430886	-0.321635	-0.243621	-0.572604	-0.680696	0.0427224
LIG_EH_1	FALSE	.NPF.	A0A024R9F1	9606_0:00213b	560	564	WNPFP	-1.16075	-0.47269	-0.729702	-1.14651	-0.459963	-0.599719	-1.02118	-0.314105	-0.417485	-0.27309
LIG_EH_1	FALSE	.NPF.	Q86W92	9606_0:002f0f	512	516	DNPFG	-0.164951	0.0366753	-1.29599	-0.462306	-0.0948473	-0.416382	-0.177546	0.096014	-0.723352	1.27327
LIG_EH_1	FALSE	.NPF.	Q8IX29	9606_0:002363	284	288	RNPFP	-1.70386	-0.927862	-0.959173	-1.54965	-1.2364	-1.24967	-1.6462	-0.992267	-0.946135	0.102134
LIG_EH_1	FALSE	.NPF.	Q15569	9606_0:002659	377	381	VNPFS	1.54117	1.46007	0.57453	1.68314	1.92626	1.56614	1.74923	2.00195	1.88925	0.942394
LIG_EH_1	FALSE	.NPF.	O95721	9606_0:004b79	7	11	YNPFD	0.720732	0.906552	0.0890351	0.645338	0.921984	0.185972	0.712096	0.919284	0.748164	1.85217
LIG_EH_1	FALSE	.NPF.	O95248	9606_0:004c31	37	41	DNPFP	0.072342	-0.0158144	0.00489377	0.26236	0.127233	0.29516	0.293774	0.0961595	0.222744	0.452881
LIG_EH_1	FALSE	.NPF.	M1T2K5	9606_0:001ae7	292	296	NNPFP	-0.430308	-0.430308	-0.430308	-0.308308	-0.308308	-0.308308	-0.685871	-0.685871	-0.685871	-0.128075
LIG_EH_1	FALSE	.NPF.	A8K583	9606_0:0009a5	545	549	RNPFR	-0.629368	-0.937987	-0.937987	-0.237692	-0.488163	-0.488163	-0.502208	-0.66792	-0.66792	-0.0385502
LIG_EH_1	FALSE	.NPF.		9606_0:0013d6	943	947	ANPFP	0.161416	-0.855229	-1.01313	0.231816	-0.130734	-0.498647	0.250986	-0.778491	-0.772373	0.758636
LIG_EH_1	FALSE	.NPF.	O14610	9606_0:004066	56	60	KNPFK	0.750508	0.972011	0.972011	0.627151	0.985269	0.985269	0.493579	0.866796	0.866796	1.76177
LIG_EH_1	FALSE	.NPF.	Q7L804	9606_0:002794	321	325	KNPFE	0.259995	0.600117	-1.18765	0.564308	1.20246	-0.293766	1.04149	1.53493	0.309549	1.73263
LIG_EH_1	FALSE	.NPF.	Q7L804	9606_0:002794	404	408	TNPFT	1.16113	1.22731	-0.441239	0.970309	1.38358	-0.121088	0.955077	1.29718	0.0558139	0.337656
LIG_EH_1	FALSE	.NPF.	G5E9L0	9606_0:002e46	359	363	DNPFS	-0.0880038	-0.108172	-1.17703	-0.0506173	0.133336	-0.588557	0.114646	0.255159	-0.0921679	1.85675
LIG_EH_1	FALSE	.NPF.	Q96RT1	9606_0:00175a	1350	1354	GNPFR	0.000272494	1.00708	-0.489123	0.350931	1.10318	0.484107	0.604137	1.25136	0.436835	2.09696
LIG_EH_1	FALSE	.NPF.	A0A2R8YDL9	9606_0:000aa0	164	168	KNPFK	0.669234	0.33215	-0.591605	-0.101304	0.261105	-0.630494	0.00176868	0.365267	-0.248236	1.78475
LIG_EH_1	FALSE	.NPF.	A0A494C1A4	9606_0:000260	1506	1510	GNPFK	0.749368	0.696266	-1.3973	0.576744	0.629774	-0.278447	0.604997	0.632937	-0.552727	0.643969
LIG_EH_1	FALSE	.NPF.	A0A0A0MQW5	9606_0:0046cd	510	514	SNPFY	-0.387236	-1.06647	-1.04446	-0.358875	-0.496527	-0.875772	-0.158661	0.135443	-0.121026	1.80871
LIG_EH_1	FALSE	.NPF.	B2RWP4	9606_0:00286b	2346	2350	FNPFS	1.52689	2.12175	2.20509	0.932397	1.25663	1.24272	1.05071	1.53066	1.66467	3.39757
LIG_EH_1	FALSE	.NPF.	B3KWV4	9606_0:003d96	257	261	NNPFK	-0.39737	0.499698	-0.382393	0.339221	0.628314	-0.455223	0.389258	0.815866	0.16679	-0.678528
LIG_EH_1	FALSE	.NPF.	A0A0A0MRN4	9606_0:000057	468	472	ENPFE	1.08749	1.12954	1.12954	1.0131	1.29035	1.29035	1.116	1.27941	1.27941	1.97965
LIG_EH_1	FALSE	.NPF.	O95096	9606_0:004858	61	65	KNPFY	-0.630496	-0.519422	-1.89123	-0.712301	-0.46896	-0.724086	-0.344607	-0.263774	-0.518179	1.02942
LIG_EH_1	FALSE	.NPF.	A0A087X159	9606_0:001730	364	368	LNPFQ	-0.724791	-0.613617	-1.54494	0.20173	0.0082151	-0.704932	-0.0176186	0.019951	-0.830921	0.842136
LIG_EH_1	FALSE	.NPF.	B3KS07	9606_0:00471e	18	22	QNPFE	-1.16375	-0.363697	-1.38321	0.0628031	0.286112	-0.665141	0.446334	0.483612	-0.509202	2.04806
LIG_EH_1	FALSE	.NPF.	B3KS94	9606_0:0045df	187	191	PNPFP	-0.603953	-0.603953	-0.603953	-0.573402	-0.573402	-0.573402	-0.857125	-0.857125	-0.857125	0.429143
LIG_EH_1	FALSE	.NPF.	P31948	9606_0:002b87	171	175	MNPFN	-0.420104	0.354998	-0.682223	-0.362696	0.19944	0.0356448	-0.100049	0.338997	-0.210907	0.872381
LIG_EH_1	FALSE	.NPF.	A1X283	9606_0:0016e7	631	635	QNPFL	0.647051	-0.14114	-0.601512	0.547468	-0.29708	-0.461624	0.652622	-0.112322	-0.204514	2.1301
LIG_EH_1	FALSE	.NPF.	Q9Y3Y4	9606_0:0038a6	68	72	ANPFD	1.4435	1.95303	1.99811	1.43278	1.90954	2.43627	1.49785	2.06349	2.8859	4.66044
LIG_EH_1	FALSE	.NPF.	Q96L91	9606_0:003283	2448	2452	MNPFQ	0.756027	0.977851	0.835984	0.688005	0.921732	0.803763	0.790612	1.04274	0.871743	1.96981
LIG_EH_1	FALSE	.NPF.	A0A1B0GTL5	9606_0:000b9b	595	599	TNPFL	-1.29525	-1.06345	-0.70483	0.73774	0.820525	0.947558	1.13489	1.25697	1.50359	2.88504
LIG_EH_1	FALSE	.NPF.	A0A1B0GTL5	9606_0:000b9b	604	608	SNPFF	-1.25428	-1.0261	-0.469912	0.402061	0.535707	0.430039	1.09486	1.21583	1.36926	3.97015
LIG_EH_1	FALSE	.NPF.	A0A1B0GTL5	9606_0:000b9b	1062	1066	LNPFL	0.241392	0.249406	-0.69796	0.380496	0.452121	0.825542	0.293615	0.329371	0.0198086	0.967538
LIG_EH_1	FALSE	.NPF.	P00742	9606_0:00341b	211	215	ENPFD	-0.318184	-0.827489	-0.903241	-0.0955936	-0.308736	-0.299864	-0.0405872	-0.253495	-0.250775	1.08321
LIG_EH_1	FALSE	.NPF.	Q99593	9606_0:002f94	228	232	NNPFA	0.409251	0.897963	1.25843	0.916603	1.15309	3.05015	0.75931	1.13229	3.48559	3.42911
LIG_EH_1	FALSE	.NPF.	Q6UXY1	9606_0:004b88	506	510	TNPFA	1.32091	1.35386	0.401211	1.1777	1.48396	0.608451	0.977135	1.30026	0.434275	2.66889
LIG_EH_1	FALSE	.NPF.	P48169	9606_0:00139c	432	436	PNPFS	0.0430612	-0.447784	-1.20831	0.605161	-0.11522	-0.425975	0.653627	0.184418	-0.391057	0.95142
LIG_EH_1	FALSE	.NPF.	Q8WUQ7	9606_0:0046d9	197	201	DNPFG	1.13462	1.30542	1.30192	0.750841	0.957256	1.30989	0.848778	1.01128	1.44074	2.91113
LIG_EH_1	FALSE	.NPF.	J3KPJ3	9606_0:003d65	486	490	GNPFE	1.2553	1.36381	1.53183	1.20309	1.25715	2.07769	1.22524	1.2813	1.94957	-0.133231
LIG_EH_1	FALSE	.NPF.	A8K171	9606_0:004acc	866	870	ENPFK	-0.781961	-1.11967	-1.11967	-0.852755	-0.871471	-0.871471	-0.842503	-1.11809	-1.11809	0.189247
LIG_EH_1	FALSE	.NPF.	A0A0U1RRA6	9606_0:0032f3	504	508	SNPFG	0.536666	-0.359745	-0.922557	-0.172967	-1.52429	-0.348912	0.0558886	-0.569234	-0.774635	0.678172
LIG_EH_1	FALSE	.NPF.	A0A075B6E9	9606_0:000218	1426	1430	GNPFK	0.749368	0.696439	-0.972446	0.576744	0.62902	-0.142628	0.602258	0.634707	-0.4625	0.627896
LIG_EH_1	FALSE	.NPF.	A0A140VK12	9606_0:001f5c	15	19	SNPFQ	1.13345	1.24306	0.466513	1.28849	1.37408	0.637455	1.319	1.42444	0.783322	0.972833
LIG_EH_1	FALSE	.NPF.		9606_0:001c74	888	892	PNPFS	1.65671	1.32421	1.32421	1.26271	0.999681	0.999681	1.32231	1.30499	1.30499	4.09735
LIG_EH_1	FALSE	.NPF.	Q9H201	9606_0:003dea	522	526	RNPFL	0.829259	1.1863	1.19127	0.778099	1.24094	1.61337	1.05842	1.38886	1.7539	2.57889
LIG_EH_1	FALSE	.NPF.	Q9H201	9606_0:003dea	535	539	TNPFG	0.562177	1.05458	-0.11074	0.831356	1.21224	1.55477	1.05842	1.38886	1.73357	1.96521
LIG_EH_1	FALSE	.NPF.	Q9H201	9606_0:003dea	627	631	TNPFL	-0.132173	0.689331	0.895867	0.765954	1.23193	1.62998	1.05842	1.38886	1.72747	3.87019
LIG_EH_1	FALSE	.NPF.	Q5VVD7	9606_0:000229	268	272	QNPFN	1.04413	1.37692	-0.0587795	1.13484	1.46179	0.346968	1.11645	1.4344	0.763797	3.7872
LIG_EH_1	FALSE	.NPF.	Q9UKA4	9606_0:00333a	1062	1066	ENPFP	-1.15019	-1.42236	-1.30296	-0.936033	-1.14295	-1.11458	-1.03652	-0.985152	-1.03881	0.147438
LIG_EH_1	FALSE	.NPF.	Q5TZC3	9606_0:001ba7	365	369	GNPFG	-0.613502	-1.59983	-1.6871	-0.188295	0.375137	0.88514	0.0319474	0.497452	0.809634	1.30683
LIG_EH_1	FALSE	.NPF.	Q5TZC3	9606_0:001ba7	377	381	ANPFE	-0.0306979	0.442286	0.524792	0.122425	0.546446	0.949523	0.0993944	0.515369	0.858879	1.00761
LIG_EH_1	FALSE	.NPF.	D0VY79	9606_0:0035a2	570	574	KNPFS	0.65177	0.227289	-0.967572	0.469374	0.384433	0.144383	0.546307	0.291568	0.33176	-0.252231
LIG_EH_1	FALSE	.NPF.	A8KA82	9606_0:003347	474	478	GNPFH	-1.52858	-0.939766	-1.9055	-1.06762	-0.835106	-0.819315	-1.14922	-1.12977	-0.926406	0.482208
LIG_EH_1	FALSE	.NPF.	P0C1S8	9606_0:001eab	154	158	INPFT	1.90039	1.97224	1.68356	1.99803	2.30529	2.2154	1.7754	2.00063	1.93652	3.99579
LIG_EH_1	FALSE	.NPF.	Q9P2P6	9606_0:0038a9	2148	2152	PNPFR	-0.898865	-0.990102	-0.766521	-0.195799	-0.347234	-0.323258	-0.561276	-0.526816	-0.507293	0.922899
LIG_EH_1	FALSE	.NPF.	A0A0U1RR07	9606_0:002c5e	159	163	KNPFN	1.72205	2.22065	0.427411	1.30368	1.87199	0.395465	1.46557	1.96438	0.723736	1.4198
LIG_EH_1	FALSE	.NPF.	A0A0U1RR07	9606_0:002c5e	1851	1855	DNPFS	0.0539442	-0.818652	-1.52466	-0.163174	-0.481989	-0.743478	0.0595994	-0.614305	-0.780248	0.116322
LIG_EH_1	FALSE	.NPF.	Q9NSY1	9606_0:001351	623	627	WNPFG	1.10875	1.62821	2.15737	1.00925	1.42903	2.44624	1.03169	1.51416	2.53077	2.35847
LIG_EH_1	FALSE	.NPF.	Q59GC2	9606_0:002540	814	818	MNPFP	-0.512341	-0.913363	-0.793507	-0.52071	-0.928076	0.199489	0.0710257	-0.47922	0.33956	1.37566
LIG_EH_1	FALSE	.NPF.	B2RCY5	9606_0:004724	330	334	QNPFR	0.130067	0.768193	0.614496	0.451203	0.815497	0.47628	0.843906	0.986387	0.928319	1.18965
LIG_EH_1	FALSE	.NPF.	Q6EMB2	9606_0:003487	419	423	RNPFQ	-0.0629799	-0.893669	-0.600858	0.151678	-0.542515	-0.41484	0.0381207	-0.465614	-0.323233	-0.386496
LIG_EH_1	FALSE	.NPF.	Q6FIA3	9606_0:004bc7	362	366	YNPFE	0.100796	-0.111547	-1.31196	0.627251	0.9303	0.87755	0.801966	1.08102	1.11307	2.25989
LIG_EH_1	FALSE	.NPF.	Q6FIA3	9606_0:004bc7	405	409	NNPFS	0.973648	0.297305	-1.47631	0.474686	0.950976	1.04214	0.946624	1.11956	1.10187	1.56213
LIG_EH_1	FALSE	.NPF.	Q6FIA3	9606_0:004bc7	417	421	SNPFD	0.973648	1.02206	0.60812	0.779817	1.03592	1.08483	0.657307	1.04248	1.07505	1.64295
LIG_EH_1	FALSE	.NPF.	Q5T481	9606_0:002974	70	74	KNPFS	0.277078	-0.721656	-0.702689	0.420153	-0.459201	-0.451239	0.586078	0.0864613	0.090123	1.37793
LIG_EH_1	FALSE	.NPF.	B3KW05	9606_0:004e61	288	292	SNPFS	0.147574	0.147574	0.147574	-0.261942	-0.261942	-0.261942	-0.214985	-0.214985	-0.214985	0.595224
LIG_EH_1	FALSE	.NPF.	Q75VX8	9606_0:000c5e	629	633	LNPFS	-0.263037	1.0119	0.768543	0.662656	1.73268	1.52708	1.19816	1.85421	1.98072	0.761487
LIG_EH_1	FALSE	.NPF.	Q8TDI0	9606_0:000769	197	201	NNPFK	0.890964	0.678456	-0.157675	0.529288	0.514276	-0.706394	0.608103	0.577573	0.045837	-0.141457
LIG_EH_1	FALSE	.NPF.	B3KTZ7	9606_0:003b89	670	674	ANPFT	-0.385053	-0.167681	-0.486319	-0.421521	-0.213229	0.358363	-0.453317	0.0922196	0.725642	0.67596
LIG_EH_1	FALSE	.NPF.	B3KUL8	9606_0:00505f	273	277	RNPFA	-0.412603	0.29982	0.964116	-0.172734	0.361975	0.818441	0.0364642	0.503849	0.971743	1.60508
LIG_EH_1	FALSE	.NPF.	B3KWC4	9606_0:003522	369	373	WNPFV	-0.257164	0.0844196	-1.03608	-0.800476	-0.0377	-1.16783	-0.343354	0.153916	-0.443229	0.672353
LIG_EH_1	FALSE	.NPF.	Q5JPB2	9606_0:004a19	1170	1174	QNPFP	0.1116	-0.625689	-0.625689	-0.0889806	-0.201181	-0.201181	-0.373548	-0.558513	-0.558513	0.772971
LIG_EH_1	FALSE	.NPF.	O75717	9606_0:00363c	910	914	VNPFK	1.3793	1.49236	2.18898	1.30802	1.50503	2.69287	1.38048	1.60917	3.17044	4.37799
LIG_EH_1	FALSE	.NPF.	O60566	9606_0:003848	258	262	QNPFP	-2.00274	-1.7387	-0.638471	-1.35413	-1.25555	-0.618273	-1.39666	-1.28883	-0.436069	-0.30571
LIG_EH_1	FALSE	.NPF.	A0A087X282	9606_0:003ee6	42	46	QNPFS	-0.110422	0.272727	-0.456824	-0.0475583	0.409496	-0.487804	-0.848079	0.249834	-0.0971909	0.736352
LIG_EH_1	FALSE	.NPF.	Q8TD26	9606_0:0049d0	2608	2612	FNPFL	1.08186	1.74219	1.01579	1.07393	1.67232	1.28409	1.09927	1.84188	1.9872	2.60159
LIG_EH_1	FALSE	.NPF.	A0A088AWP5	9606_0:00248e	1752	1756	SNPFC	-0.77898	-0.651556	-0.514034	-0.12344	-0.219809	-0.341673	0.375406	0.332081	0.225562	3.23293
LIG_EH_1	FALSE	.NPF.	A0A088AWP5	9606_0:00248e	1883	1887	TNPFS	-0.652379	-0.73712	-0.860573	0.467095	0.391867	0.216986	0.67341	0.617221	0.534491	4.08006
LIG_EH_1	FALSE	.NPF.	Q9HAW4	9606_0:00064d	1235	1239	RNPFE	0.442559	0.340512	-0.316649	0.369572	0.239821	-0.432765	0.422585	0.425961	0.00108056	-0.0558542
LIG_EH_1	FALSE	.NPF.	P08571	9606_0:001537	327	331	GNPFL	1.25871	1.25871	1.25871	1.40737	1.40737	1.40737	1.2873	1.2873	1.2873	1.14712
LIG_EH_1	FALSE	.NPF.	A0A024R9T6	9606_0:001349	187	191	NNPFN	0.560552	-0.547805	-0.692134	-0.151084	0.0958131	-0.403004	0.0915822	-0.164714	-0.0880125	-0.42891
LIG_EH_1	FALSE	.NPF.	A0A087WYJ0	9606_0:000533	166	170	SNPFT	0.856022	0.467291	-0.921115	1.34903	0.939235	-0.328309	1.25761	0.933738	-0.20261	0.697246
LIG_EH_1	FALSE	.NPF.	O75140	9606_0:004ca8	597	601	INPFA	0.92904	0.932178	1.67852	0.816127	0.937445	2.41217	0.871148	0.976384	2.58069	3.43489
LIG_EH_1	FALSE	.NPF.	Q9NQC3	9606_0:000b91	514	518	SNPFL	-1.26787	-1.2441	-0.467239	0.533001	0.493604	0.0821307	0.37527	0.339632	0.860917	3.61658
LIG_EH_1	FALSE	.NPF.	Q5T8A7	9606_0:00243d	806	810	GNPFP	-1.30747	-0.976423	-0.976423	-0.586357	-0.486738	-0.486738	-0.614813	-0.650862	-0.650862	-0.40423
LIG_EH_1	FALSE	.NPF.	A0A3F2YNY5	9606_0:0016ca	270	274	SNPFT	0.424681	-0.671212	-1.53779	0.833894	0.0356931	-0.92036	0.740056	-0.0223121	-0.267558	0.630463
LIG_EH_1	FALSE	.NPF.	Q9Y4G2	9606_0:003f83	528	532	SNPFR	1.71049	1.83471	0.387175	1.76319	2.15596	0.932024	1.73999	2.17815	0.724396	-0.328337
LIG_EH_1	FALSE	.NPF.	P13521	9606_0:000bb6	175	179	DNPFK	0.260354	-0.0439126	-0.0439126	0.160929	0.0652483	0.0652483	0.290231	0.321315	0.321315	0.0862555
LIG_EH_1	FALSE	.NPF.	A8K679	9606_0:001322	66	70	INPFG	0.974333	1.05466	1.24848	0.66416	0.820932	0.94111	0.792667	0.937904	1.16506	3.3551
LIG_EH_1	FALSE	.NPF.	H0YL38	9606_0:0038cc	2	6	DNPFQ	-2.09527	-1.86533	-1.31379	-0.729627	-0.40991	0.449881	-1.58668	-1.09288	-1.14714	-0.164541
LIG_EH_1	FALSE	.NPF.	A7E2C5	9606_0:003df9	663	667	YNPFE	0.857224	1.07708	0.342651	0.820219	1.10752	0.647167	0.882585	1.1743	0.878181	0.520696
LIG_EH_1	FALSE	.NPF.	P35611	9606_0:0014e0	622	626	PNPFT	0.881261	1.03724	1.55265	0.91814	1.11159	1.47016	0.952185	1.13736	2.04271	1.51431
LIG_EH_1	FALSE	.NPF.	Q8NEU8	9606_0:003271	476	480	TNPFG	0.695378	0.959564	1.82359	0.704758	0.965136	1.49983	0.752208	0.993162	1.60263	2.40496
LIG_EH_1	FALSE	.NPF.	Q9UNY4	9606_0:00046a	122	126	RNPFK	2.06447	1.92641	-0.3093	2.09421	2.37586	0.390205	2.14101	2.28539	0.779086	1.71305
LIG_EH_1	FALSE	.NPF.	Q9UNY4	9606_0:00046a	884	888	NNPFS	1.47453	1.3409	0.109481	1.76003	1.69986	1.06688	1.73275	1.60836	1.314	2.31881
LIG_EH_1	FALSE	.NPF.	Q8N2Y8	9606_0:002531	41	45	PNPFC	0.783565	0.534393	-0.733538	1.08393	0.951538	-0.647815	1.12096	1.55042	0.88875	2.78762
LIG_EH_1	FALSE	.NPF.	Q8N2Y8	9606_0:002531	99	103	HNPFL	1.16654	1.18732	-0.238989	1.15546	1.17898	0.381955	1.46058	1.54962	1.15404	4.10434
LIG_EH_1	FALSE	.NPF.	A6NMQ1	9606_0:004d5b	196	200	PNPFS	1.23531	1.19986	0.196492	1.1089	1.18737	0.519172	1.26482	1.33768	0.570963	2.05242
LIG_EH_1	FALSE	.NPF.	A6NM11	9606_0:003fd4	1368	1372	ENPFL	-0.0305739	-0.0286293	-0.0286293	0.0707944	0.0608891	0.0608891	0.362459	0.374988	0.374988	0.0426207
LIG_EH_1	FALSE	.NPF.	Q2M2I8	9606_0:000a2d	694	698	WNPFD	1.03348	1.37382	2.06192	0.915621	1.43681	2.58004	1.11691	1.54567	2.54453	2.38013
LIG_EH_1	FALSE	.NPF.	O60508	9606_0:001986	95	99	ENPFR	0.409579	0.585558	0.746123	0.427033	0.521979	0.840221	0.587069	0.756111	0.970223	1.63035
LIG_EH_1	FALSE	.NPF.	A0A0J9YWL0	9606_0:001aeb	664	668	HNPFS	-0.322519	-0.467157	-0.467157	-0.00371214	-0.154644	-0.154644	-0.268831	-0.419923	-0.419923	0.0816998
LIG_EH_1	FALSE	.NPF.	A8KA74	9606_0:001420	28	32	SNPFE	0.449871	0.623815	1.31936	0.530173	0.757147	1.30878	0.695928	0.827185	1.39001	1.8631
LIG_EH_1	FALSE	.NPF.	Q99590	9606_0:003161	1243	1247	RNPFN	0.436745	0.315086	0.197957	0.213713	-0.0439816	-0.0118602	0.417549	-0.0345776	-0.0108599	0.954928
LIG_EH_1	FALSE	.NPF.	Q8IZX4	9606_0:0025c9	1782	1786	DNPFS	0.673912	0.92135	-1.45769	0.429554	0.785786	-0.199496	0.319251	0.785395	-0.251548	0.0588471
LIG_EH_1	FALSE	.NPF.	Q6ZWF9	9606_0:00215c	222	226	GNPFI	0.0696139	-0.400006	-1.25009	0.0231661	-0.38536	-0.965847	0.106937	-0.0464834	-0.380519	0.67796
LIG_EH_1	FALSE	.NPF.	Q6ZWF9	9606_0:00215c	2889	2893	FNPFL	0.11143	1.50953	0.903468	0.045539	1.27528	1.28985	0.120343	1.51931	1.81408	2.42109
LIG_EH_1	FALSE	.NPF.	A0A0S2Z4F6	9606_0:004117	90	94	PNPFP	0.862072	1.27662	0.366539	0.907333	1.49802	-0.242581	1.01834	1.63405	-0.0799789	3.26381
LIG_EH_1	FALSE	.NPF.	A0A669KBM4	9606_0:00372f	1020	1024	RNPFA	-0.433371	0.694996	0.174858	0.534047	1.03392	0.233491	0.269704	0.954553	0.333338	1.35859
LIG_EH_1	FALSE	.NPF.	Q15853	9606_0:004343	146	150	QNPFS	-0.111955	0.222009	-0.898686	0.15207	0.379608	-0.524882	0.506162	0.647603	-0.0957428	0.9065
LIG_EH_1	FALSE	.NPF.	A0A024R9Q9	9606_0:00149a	311	315	DNPFR	0.557066	0.0372966	1.53845	0.30274	0.19313	-0.272241	0.36333	0.509015	0.0417024	0.980506
LIG_EH_1	FALSE	.NPF.	A0A024RBP6	9606_0:002f85	496	500	GNPFE	1.11329	1.3761	1.49029	1.68295	1.9162	2.66836	1.87051	2.20613	2.90984	-0.808098
LIG_EH_1	FALSE	.NPF.		9606_0:003bbd	1209	1213	INPFV	0.858014	-0.063265	-0.460693	0.65439	-0.513941	-0.700391	0.703583	-0.248344	-0.326564	1.59316
LIG_EH_1	FALSE	.NPF.	Q8N5C8	9606_0:004ff9	136	140	YNPFF	0.924012	0.303928	-1.08642	0.741631	0.274191	-0.779459	0.790872	0.488871	-0.0609865	3.61592
LIG_EH_1	FALSE	.NPF.	A0A024R036	9606_0:0016b2	251	255	ENPFL	-1.19949	-1.10511	-0.829402	-0.0773864	0.724893	0.540519	0.459582	1.2375	1.56575	1.76636
LIG_EH_1	FALSE	.NPF.	A0A024R036	9606_0:0016b2	394	398	PNPFV	0.153512	0.752724	-0.906471	0.397329	0.821721	0.68684	0.8747	1.42517	1.3156	1.4599
LIG_EH_1	FALSE	.NPF.	A0A024R036	9606_0:0016b2	590	594	GNPFQ	0.847121	1.37506	0.709387	1.22806	1.67645	0.617197	1.19511	1.65073	1.69042	1.46782
LIG_EH_1	FALSE	.NPF.	A0A024R036	9606_0:0016b2	734	738	ENPFF	-0.863491	-0.666548	-0.911169	-0.0855922	0.817738	0.124165	1.11622	1.60368	1.97031	1.95879
LIG_EH_1	FALSE	.NPF.	A0A024R036	9606_0:0016b2	765	769	GNPFA	0.0447091	0.967895	0.743797	1.15994	1.62962	1.02942	0.959022	1.47365	1.6819	2.13775
LIG_EH_1	FALSE	.NPF.	Q9UHD9	9606_0:004f75	139	143	SNPFG	-0.571467	-1.00973	-0.0906181	-0.427735	-1.00869	0.27288	-0.477832	-0.437712	0.399549	0.734692
LIG_EH_1	FALSE	.NPF.	Q9UHD9	9606_0:004f75	186	190	ENPFV	0.661914	0.212074	0.48159	0.494062	0.252708	0.797568	0.579048	0.356205	0.666989	1.26214
LIG_EH_1	FALSE	.NPF.	Q9UHD9	9606_0:004f75	288	292	GNPFA	0.884003	0.730993	1.01042	0.737983	0.798069	1.1411	0.794758	0.824698	1.21166	0.712737
LIG_EH_1	FALSE	.NPF.	Q9ULD6	9606_0:001381	765	769	PNPFH	1.21429	1.49319	-0.32117	1.32464	1.52725	0.282429	1.20781	1.36648	0.376624	1.86481
LIG_EH_1	FALSE	.NPF.	Q8N5U0	9606_0:002deb	278	282	RNPFW	0.866869	0.85337	0.569515	-0.132545	-0.0640662	-0.109455	0.394972	0.497299	0.438046	0.664395
LIG_EH_1	FALSE	.NPF.	A0A075B6F9	9606_0:004456	125	129	LNPFT	-0.143881	0.650728	-1.15241	0.237918	0.893679	-0.327271	0.13493	0.83409	-0.733794	-0.615875
LIG_EH_1	FALSE	.NPF.	A0A024R5D5	9606_0:002cd0	449	453	GNPFP	-0.335005	-1.19582	-1.21842	-0.850834	-1.26732	-1.16833	-1.0571	-1.453	-0.963781	-0.863556
LIG_EH_1	FALSE	.NPF.	A0A2R8YDB8	9606_0:000b75	634	638	SNPFS	0.0436523	0.105869	-1.50385	-0.813003	-0.601778	-0.87637	-0.700736	-0.570824	-0.473385	0.135419
LIG_EH_1	FALSE	.NPF.	Q6UB98	9606_0:004289	274	278	GNPFQ	-0.322149	-0.301091	0.0343402	0.0475288	-0.431243	-0.434174	0.0903119	-0.0869289	-0.114904	-0.127866
LIG_EH_1	FALSE	.NPF.	Q5VT52	9606_0:00070c	1240	1244	SNPFT	-1.28112	-0.99053	-1.13307	0.184158	-0.192737	0.230195	0.0456759	-0.0600283	0.324775	0.775728
LIG_EH_1	FALSE	.NPF.	P52948	9606_0:002a6e	136	140	SNPFG	0.643469	0.790662	-0.373464	0.630553	0.845089	0.30429	0.592743	0.850407	0.601805	0.594441
LIG_EH_1	FALSE	.NPF.	A0A024QYY9	9606_0:004017	346	350	SNPFK	-0.872828	-1.00929	-1.41971	-0.812027	-1.15069	-1.08665	-0.828024	-1.03014	-0.952264	0.507403
LIG_EH_1	FALSE	.NPF.	B7Z4K0	9606_0:00114b	446	450	HNPFA	0.582902	0.878242	0.878242	0.569979	0.893662	0.893662	0.577428	0.93391	0.93391	3.41212
LIG_EH_1	FALSE	.NPF.	Q01484	9606_0:0012c6	3097	3101	QNPFL	0.908247	1.09443	-0.0152188	0.340322	0.503928	-0.303636	0.56356	0.995362	0.32986	1.13914
LIG_EH_1	FALSE	.NPF.	E7EVZ1	9606_0:0022a1	2909	2913	PNPFG	-0.335673	0.153949	-1.6582	-0.582681	-0.172826	-0.295877	-0.863328	-0.300725	-0.781351	-0.195702
LIG_EH_1	FALSE	.NPF.	E7EVZ1	9606_0:0022a1	2915	2919	SNPFK	-1.23667	-0.915717	-1.54164	-0.452306	-0.0316835	-0.0943943	-0.961854	-0.422441	-0.454829	-0.753047
LIG_EH_1	FALSE	.NPF.	Q49AE6	9606_0:0016b8	27	31	DNPFA	0.20238	0.579994	-0.0144726	0.292527	0.575144	-0.389438	0.381841	0.595562	0.379216	0.458108
LIG_EH_1	FALSE	.NPF.	Q7LBC6	9606_0:0016ae	633	637	SNPFL	1.09762	1.21566	-0.0630626	1.0931	1.47922	-0.0449183	1.13147	1.58666	0.420133	4.00151
LIG_EH_1	FALSE	.NPF.	Q15643	9606_0:003590	1918	1922	VNPFL	0.227319	0.483668	-1.0783	0.134937	0.543152	-0.0649123	0.213108	0.533691	0.257953	1.21748
LIG_EH_1	FALSE	.NPF.	Q9NVV4	9606_0:00275c	476	480	QNPFE	0.687999	0.73252	0.827559	0.764258	0.815642	1.05871	0.788986	0.830751	0.898126	1.47568
LIG_EH_1	FALSE	.NPF.	B4DFN2	9606_0:0002d7	398	402	VNPFS	1.54921	1.51891	1.45403	1.51391	1.49614	1.36828	1.46847	1.49824	1.67659	1.22148
LIG_EH_1	FALSE	.NPF.	O60481	9606_0:004e2a	36	40	LNPFG	-0.788983	-1.50241	-0.427065	-1.08203	-0.762798	0.319011	-0.829857	-0.913826	0.476343	0.760615
LIG_EH_1	FALSE	.NPF.	Q09MP3	9606_0:000af1	188	192	ENPFL	0.288946	0.226716	0.18475	-0.184917	-0.0742033	-0.0863975	0.619474	0.349851	0.317936	1.47763
LIG_EH_1	FALSE	.NPF.	E7EVI4	9606_0:0020ec	409	413	FNPFG	-0.103796	0.50171	-0.00835178	-0.136047	0.634113	0.592191	1.0858	1.5067	1.2304	2.82389
LIG_EH_1	FALSE	.NPF.		9606_0:00123d	3019	3023	QNPFL	0.981375	1.10129	1.14454	0.771192	0.82391	-0.240936	0.926295	1.31337	0.430318	1.10023
LIG_EH_1	FALSE	.NPF.	A0A024R5E6	9606_0:002bbc	817	821	ANPFQ	-0.534122	-0.0548947	-0.638492	0.137081	0.898067	-0.0643628	0.34135	0.935614	-0.185944	1.56481
LIG_EH_1	FALSE	.NPF.	O95076	9606_0:000386	220	224	RNPFT	-1.71077	-1.14033	-0.78761	-0.238468	-0.104727	-0.014566	-0.852779	-0.455911	-0.571072	-1.13866
LIG_EH_1	FALSE	.NPF.	A0A024RD41	9606_0:001a83	227	231	RNPFS	-0.464514	-0.843989	-0.909168	-0.253923	-0.234341	0.0322712	-0.364807	-0.74754	0.0375927	0.837671
LIG_EH_1	FALSE	.NPF.	Q13322	9606_0:001da8	187	191	PNPFP	1.05342	1.54713	0.49417	1.36379	1.75491	-0.0895447	1.41797	1.8429	0.242111	3.30714
LIG_EH_1	FALSE	.NPF.	A8KAE4	9606_0:002ac7	1086	1090	SNPFT	-0.7	-0.239189	-0.505315	-0.543661	-0.00908877	-0.441648	-0.907159	-0.845116	-0.558736	0.464753
LIG_EH_1	FALSE	.NPF.	Q9ULX6	9606_0:0044db	545	549	ENPFT	0.187203	1.18327	1.18327	1.34149	1.51986	1.51986	1.26468	1.77694	1.77694	1.56841
LIG_EH_1	FALSE	.NPF.	Q8NDC0	9606_0:003620	221	225	SNPFQ	-0.097935	-0.097935	-0.097935	0.424127	0.424127	0.424127	0.61527	0.61527	0.61527	0.577112
LIG_EH_1	FALSE	.NPF.	B7WPL9	9606_0:00386a	1197	1201	DNPFS	0.137043	-1.14642	-1.68227	0.121336	-0.711412	-0.71496	0.200187	0.0383566	-0.412753	-0.0779592
LIG_EH_1	FALSE	.NPF.	A6NCN8	9606_0:0032c2	226	230	PNPFP	-0.736904	-0.85112	-1.05208	-0.391709	-0.314813	-0.509138	-0.512372	-0.583092	-0.729087	0.105225
LIG_EH_1	FALSE	.NPF.	Q8IYU4	9606_0:0029e2	290	294	GNPFT	0.404381	0.404381	1.10257	0.22906	0.22906	1.77276	0.613623	0.613623	3.62487	4.11608
LIG_EH_1	FALSE	.NPF.	Q8WTQ4	9606_0:003aa5	146	150	PNPFR	-0.863876	-0.438724	-0.752352	-0.581715	-0.590451	-0.601142	-0.861959	-0.89963	-0.922721	0.300478
LIG_EH_1	FALSE	.NPF.	P61952	9606_0:00205a	60	64	KNPFK	0.610449	1.25078	1.25078	0.686903	1.05973	1.05973	0.794294	1.10492	1.10492	1.69307
LIG_EH_1	FALSE	.NPF.	A0A384MDJ7	9606_0:0019b3	566	570	SNPFS	-0.945757	-1.12432	-1.03857	-0.90352	-0.783578	-0.649439	-0.911292	-0.886924	-0.789618	-0.200504
LIG_EH_1	FALSE	.NPF.	Q16775	9606_0:003b6c	268	272	YNPFM	1.02543	0.961972	1.0741	1.06667	0.97733	1.4023	0.807366	0.829465	1.1416	1.72765
LIG_EH_1	FALSE	.NPF.	P30291	9606_0:002ecf	234	238	INPFT	1.37303	1.81771	1.55505	1.09993	1.78898	2.05329	1.22407	1.7432	1.74716	3.92922
LIG_EH_1	FALSE	.NPF.	Q9NZC9	9606_0:000b3a	43	47	GNPFQ	-0.609574	-1.08449	-1.99601	-1.0565	-0.901819	-0.602628	-0.735953	-0.649419	-0.417869	0.148884
LIG_EH_1	FALSE	.NPF.	O00295	9606_0:0043ef	72	76	GNPFL	1.39029	1.39029	0.476557	0.945036	0.945036	-0.434211	1.10264	1.10264	0.245593	1.18119
LIG_EH_1	FALSE	.NPF.	P35612	9606_0:000ac4	553	557	PNPFS	0.756922	1.14118	1.37345	0.815117	1.2473	1.39672	0.985031	1.28069	1.95868	1.2968
LIG_SH2_GRB2like	TRUE	(Y)([EDST]|[MLIVAFYHQW])N.	P11274	9606_0:004caa	176	179	YVNV	-0.41306	0.221791	-1.03369	0.835077	0.680743	1.38615	0.818605	0.757325	1.17866	2.31716
LIG_SH2_GRB2like	TRUE	(Y)([EDST]|[MLIVAFYHQW])N.	P30203	9606_0:002b71	628	631	YQNF	1.16394	1.31	1.31	0.931269	1.10733	1.10733	1.34844	1.53254	1.53254	2.41555
LIG_SH2_GRB2like	TRUE	(Y)([EDST]|[MLIVAFYHQW])N.	P00533	9606_0:001f72	1091	1094	YINQ	1.01706	1.18063	-0.981495	0.948039	1.3378	0.476826	1.07356	1.39148	1.329	1.64173
LIG_SH2_GRB2like	TRUE	(Y)([EDST]|[MLIVAFYHQW])N.	P00533	9606_0:001f72	1109	1112	YHNQ	0.133447	-0.135044	0.0626455	0.296487	0.592728	0.439714	0.368264	0.894376	0.927666	1.18855
LIG_SH2_GRB2like	TRUE	(Y)([EDST]|[MLIVAFYHQW])N.	P04626	9606_0:003d95	1177	1180	YVNQ	1.02267	1.23556	1.16778	0.764572	1.32537	0.573851	0.884976	1.34851	1.54238	2.09397
LIG_SH2_GRB2like	TRUE	(Y)([EDST]|[MLIVAFYHQW])N.	P21860	9606_0:00305d	1261	1264	YMNR	1.13026	0.19127	-0.668275	0.874849	0.865133	0.90634	1.08421	1.09443	1.08616	0.948745
LIG_SH2_GRB2like	TRUE	(Y)([EDST]|[MLIVAFYHQW])N.	Q61526	10090_0:00343b	1258	1261	YMNR	1.14926	0.257928	-0.777771	0.903782	0.895137	1.01848	1.05733	1.11286	1.22119	1.13525
LIG_SH2_GRB2like	TRUE	(Y)([EDST]|[MLIVAFYHQW])N.	Q15303	9606_0:00096e	1187	1190	YHNA	0.0430849	-0.507529	0.127841	0.175389	0.139463	-0.179283	0.353343	0.348575	0.800747	1.02431
LIG_SH2_GRB2like	TRUE	(Y)([EDST]|[MLIVAFYHQW])N.	Q15303	9606_0:00096e	1241	1244	YWNH	0.273334	0.695518	0.165633	0.22247	0.498065	-0.459641	0.746887	0.787442	0.813618	1.62522
LIG_SH2_GRB2like	TRUE	(Y)([EDST]|[MLIVAFYHQW])N.	P35568	9606_0:000c08	895	898	YVNI	0.0134059	0.347482	-0.610247	0.659497	0.800057	1.1249	0.829383	0.961168	0.85031	2.63324
LIG_SH2_GRB2like	TRUE	(Y)([EDST]|[MLIVAFYHQW])N.	P35570	10116_0:003406	894	897	YVNI	0.0242596	0.332227	-0.712884	0.659805	0.789941	1.12639	0.816871	0.946964	0.902098	2.58232
LIG_SH2_GRB2like	TRUE	(Y)([EDST]|[MLIVAFYHQW])N.	O43561	9606_0:003a31	206	209	YVNV	0.941534	0.941534	0.941534	1.06386	1.06386	1.06386	1.24816	1.24816	1.24816	2.56131
LIG_SH2_GRB2like	TRUE	(Y)([EDST]|[MLIVAFYHQW])N.	O43561	9606_0:003a31	226	229	YVNV	0.630028	0.630028	0.630028	1.06386	1.06386	1.06386	1.24816	1.24816	1.24816	2.00851
LIG_SH2_GRB2like	TRUE	(Y)([EDST]|[MLIVAFYHQW])N.	O43561	9606_0:003a31	261	264	YENL	0.0224972	0.0224972	0.0224972	1.27563	1.27563	1.27563	1.1991	1.1991	1.1991	2.2356
LIG_SH2_GRB2like	TRUE	(Y)([EDST]|[MLIVAFYHQW])N.	O54957	10090_0:002520	277	280	YVNV	0.945178	0.945178	0.945178	1.04792	1.04792	1.04792	1.2497	1.2497	1.2497	2.56849
LIG_SH2_GRB2like	TRUE	(Y)([EDST]|[MLIVAFYHQW])N.	O54957	10090_0:002520	297	300	YVNV	0.622758	0.622758	0.622758	1.04792	1.04792	1.04792	1.2497	1.2497	1.2497	2.22117
LIG_SH2_GRB2like	TRUE	(Y)([EDST]|[MLIVAFYHQW])N.	O54957	10090_0:002520	337	340	YENL	-0.0485383	-0.0485383	-0.0485383	1.25326	1.25326	1.25326	1.22494	1.22494	1.22494	2.3903
LIG_SH2_GRB2like	TRUE	(Y)([EDST]|[MLIVAFYHQW])N.	P29353	9606_0:00066b	348	351	YYND	0.406245	1.28296	0.0726364	0.691887	1.25239	0.811931	0.525819	1.25653	0.812739	1.66434
LIG_SH2_GRB2like	FALSE	(Y)([EDST]|[MLIVAFYHQW])N.	P05412	9606_0:0004d2	27	30	YSNP	-1.6245	-1.44428	-1.83551	-1.46964	-1.29475	-0.572936	-1.70915	-1.38674	-0.834089	-0.733563
LIG_SH2_GRB2like	FALSE	(Y)([EDST]|[MLIVAFYHQW])N.	A0A158SIU0	9606_0:001479	1607	1610	YLNS	-0.170819	0.290074	-1.02978	0.331789	0.5707	0.24068	0.385816	0.460176	0.200089	-0.159438
LIG_SH2_GRB2like	FALSE	(Y)([EDST]|[MLIVAFYHQW])N.	B3KXU9	9606_0:000839	103	106	YSND	-0.170328	-0.171125	-0.373281	-0.387494	-0.556336	-0.621916	-0.128152	-0.270678	-0.132429	0.113282
LIG_SH2_GRB2like	FALSE	(Y)([EDST]|[MLIVAFYHQW])N.	B5B2P4	9606_0:004948	37	40	YLNP	-1.66239	-1.44221	-1.42654	-0.575251	-0.339048	-0.609722	-0.982814	-0.405328	-0.394092	0.342651
LIG_SH2_GRB2like	FALSE	(Y)([EDST]|[MLIVAFYHQW])N.	A0A2R8YFV2	9606_0:004699	1312	1315	YVNG	0.605419	0.743684	0.743684	0.43805	0.389592	0.389592	0.456098	0.637359	0.637359	0.602717
LIG_SH2_GRB2like	FALSE	(Y)([EDST]|[MLIVAFYHQW])N.	Q5JPH6	9606_0:0039dc	162	165	YDNR	0.986018	1.02396	1.22657	0.993549	1.06603	1.28241	0.927426	0.992933	1.18702	1.73006
LIG_SH2_GRB2like	FALSE	(Y)([EDST]|[MLIVAFYHQW])N.		9606_0:003156	1044	1047	YTNS	-0.513863	-0.654872	-0.804723	0.409539	0.345744	-0.00969412	-0.399529	-0.801309	-0.448463	0.3769
LIG_SH2_GRB2like	FALSE	(Y)([EDST]|[MLIVAFYHQW])N.	Q2NL68	9606_0:004737	104	107	YINR	1.26558	1.29325	1.25854	0.903761	0.980475	1.00875	1.07134	1.20511	1.19868	2.4253
LIG_SH2_GRB2like	FALSE	(Y)([EDST]|[MLIVAFYHQW])N.	Q8TD16	9606_0:002635	220	223	YLNS	0.27214	-0.242289	-0.708354	0.283658	-0.223367	-0.64227	0.283658	-0.203535	-0.571958	0.1684
LIG_SH2_GRB2like	FALSE	(Y)([EDST]|[MLIVAFYHQW])N.	P51816	9606_0:004d50	59	62	YTNK	-0.63499	-0.590739	-1.05053	-0.495882	-0.374627	-0.870202	0.450002	0.569076	-0.478109	-0.658222
LIG_SH2_GRB2like	FALSE	(Y)([EDST]|[MLIVAFYHQW])N.	E7EVZ1	9606_0:0022a1	477	480	YSNE	0.168061	-0.424009	-1.12381	-0.04378	-0.209663	-0.766519	-0.182267	-0.256889	-0.611374	0.819781
LIG_SH2_GRB2like	FALSE	(Y)([EDST]|[MLIVAFYHQW])N.	B4DZT2	9606_0:0028d5	497	500	YQNA	0.491504	0.634602	-1.41243	0.562661	0.402047	0.487444	0.453027	0.818796	0.447209	1.51378
LIG_SH2_GRB2like	FALSE	(Y)([EDST]|[MLIVAFYHQW])N.	A0A1B0GUW6	9606_0:003d3c	1124	1127	YQNY	-0.280493	-0.280493	-0.280493	-0.256233	-0.256233	-0.256233	-0.188298	-0.188298	-0.188298	0.00958001
LIG_SH2_GRB2like	FALSE	(Y)([EDST]|[MLIVAFYHQW])N.	A0A024R7C7	9606_0:00472d	767	770	YSNY	-2.01245	-0.776369	-1.38039	-0.339069	-0.413952	-0.537426	-0.123006	0.0916503	-0.117456	0.173891
LIG_SH2_GRB2like	FALSE	(Y)([EDST]|[MLIVAFYHQW])N.	B1AMC8	9606_0:0024f9	922	925	YLNI	-2.09108	-1.8838	-1.71739	-1.36062	-1.27563	-1.21588	-0.875481	-0.9252	-0.848964	0.617525
LIG_SH2_GRB2like	FALSE	(Y)([EDST]|[MLIVAFYHQW])N.	Q8IYS8	9606_0:0041ee	68	71	YQNL	0.450429	0.414959	0.70271	0.0934792	0.345799	0.823396	-0.0553036	0.16075	0.606188	0.202272
LIG_SH2_GRB2like	FALSE	(Y)([EDST]|[MLIVAFYHQW])N.	Q9UGU0	9606_0:004bf6	330	333	YTNA	0.249938	-1.37891	-0.710456	-0.402281	0.330533	0.10922	-0.468278	-0.0244869	-0.577212	0.0569329
LIG_SH2_GRB2like	FALSE	(Y)([EDST]|[MLIVAFYHQW])N.	Q14993	9606_0:001bad	1020	1023	YINQ	0.332067	0.326063	0.326063	-0.188606	-1.1177	-1.1177	0.121865	0.0512921	0.0512921	0.0253934
LIG_SH2_GRB2like	FALSE	(Y)([EDST]|[MLIVAFYHQW])N.	Q9Y6W5	9606_0:000643	229	232	YQNG	0.606422	-0.305315	-1.67363	0.208678	-1.11329	-0.796205	0.399106	-0.491732	-0.666735	-0.20144
LIG_SH2_GRB2like	FALSE	(Y)([EDST]|[MLIVAFYHQW])N.	Q5GIA7	9606_0:001dbc	3460	3463	YQNL	-0.865354	-1.07936	-1.18293	-0.984248	-1.10441	-1.17565	-0.722994	-0.637058	-0.798061	0.652253
LIG_SH2_GRB2like	FALSE	(Y)([EDST]|[MLIVAFYHQW])N.	Q496M5	9606_0:0043c2	19	22	YQNI	-0.520336	-0.53142	-0.609218	-0.651464	-0.664621	-0.66207	-0.593364	-0.603786	-0.574197	-0.18761
LIG_SH2_GRB2like	FALSE	(Y)([EDST]|[MLIVAFYHQW])N.	Q2M3C7	9606_0:000953	1095	1098	YVNS	-1.67283	-1.86372	-1.86372	-1.30495	-1.18365	-1.18365	-1.50157	-1.60422	-1.60422	-0.660678
LIG_SH2_GRB2like	FALSE	(Y)([EDST]|[MLIVAFYHQW])N.	A8K171	9606_0:004acc	434	437	YSNC	0.320763	0.611197	0.611197	0.0115826	-0.0754156	-0.0754156	0.232373	0.588427	0.588427	-0.0871721
LIG_SH2_GRB2like	FALSE	(Y)([EDST]|[MLIVAFYHQW])N.	A0A087WZX0	9606_0:002c3f	1102	1105	YHNA	1.31633	1.18863	1.18863	0.854856	0.709697	0.709697	1.01373	0.979145	0.979145	3.36528
LIG_SH2_GRB2like	FALSE	(Y)([EDST]|[MLIVAFYHQW])N.	A0A0S2Z4R4	9606_0:0040ac	328	331	YLNR	0.738388	0.832689	1.08216	0.658237	0.752974	1.25005	0.740402	0.81143	1.24847	2.05527
LIG_SH2_GRB2like	FALSE	(Y)([EDST]|[MLIVAFYHQW])N.	Q8NDD1	9606_0:000641	207	210	YVNY	0.955617	1.0772	0.773317	0.718409	0.969922	0.596768	0.991652	1.20511	1.118	1.5474
LIG_SH2_GRB2like	FALSE	(Y)([EDST]|[MLIVAFYHQW])N.	Q8IZD2	9606_0:001e1b	1556	1559	YQNQ	-0.380762	-0.419836	-1.05831	-0.150952	-0.439053	-0.911105	-0.0263691	0.20363	-0.425349	-0.00966519
LIG_SH2_GRB2like	FALSE	(Y)([EDST]|[MLIVAFYHQW])N.	A0A0A0MRS8	9606_0:0007cb	327	330	YANR	0.578815	0.697512	0.5916	0.356413	0.561325	0.612336	0.503886	0.680013	0.906087	0.80014
LIG_SH2_GRB2like	FALSE	(Y)([EDST]|[MLIVAFYHQW])N.	A0A2R8YEA1	9606_0:002a94	1001	1004	YQNP	-0.91136	-0.750049	-0.822567	-0.865581	-0.813978	0.0616289	-1.05853	-1.06915	-0.754299	-0.584731
LIG_SH2_GRB2like	FALSE	(Y)([EDST]|[MLIVAFYHQW])N.	P46013	9606_0:0029d9	96	99	YENE	0.317787	1.04839	1.26016	0.0204738	-0.384657	-0.440192	0.933009	1.34142	1.4289	1.90492
LIG_SH2_GRB2like	FALSE	(Y)([EDST]|[MLIVAFYHQW])N.		9606_0:0013d6	355	358	YSNE	0.0207093	-0.221342	-1.00617	-1.11722	-1.06778	-0.690828	-0.20163	-0.459669	-1.14824	0.189841
LIG_SH2_GRB2like	FALSE	(Y)([EDST]|[MLIVAFYHQW])N.	Q59EE8	9606_0:004887	453	456	YQNN	0.484288	-0.0815382	-0.998151	0.161222	-0.587053	-0.363462	0.394892	-0.720848	-0.161037	-0.465089
LIG_SH2_GRB2like	FALSE	(Y)([EDST]|[MLIVAFYHQW])N.	A0A024R064	9606_0:0033a1	811	814	YDNT	1.41485	-0.802057	-0.803339	1.15105	-0.407414	-0.408963	1.21666	-0.134122	-0.128598	1.77722
LIG_SH2_GRB2like	FALSE	(Y)([EDST]|[MLIVAFYHQW])N.	Q59G28	9606_0:003740	75	78	YVNN	0.757004	1.04304	-1.07043	0.629251	0.883128	-0.232308	0.799097	0.996183	0.0883907	2.67603
LIG_SH2_GRB2like	FALSE	(Y)([EDST]|[MLIVAFYHQW])N.	B7ZM71	9606_0:000ab8	1274	1277	YYNQ	1.16043	1.15506	0.402162	0.874513	0.939069	0.524628	1.04934	1.1464	0.432574	0.781395
LIG_SH2_GRB2like	FALSE	(Y)([EDST]|[MLIVAFYHQW])N.	Q8NDT2	9606_0:000f0a	183	186	YVNF	0.17787	0.795063	0.28082	0.438832	1.19792	0.752512	0.616349	1.2638	1.05159	1.88568
LIG_SH2_GRB2like	FALSE	(Y)([EDST]|[MLIVAFYHQW])N.	A0A1B0GTK1	9606_0:000a53	461	464	YHNE	-2.66106	-0.902998	-1.4219	-0.849194	-0.682443	-0.167893	-1.05931	-0.9119	-0.693473	-1.17653
LIG_SH2_GRB2like	FALSE	(Y)([EDST]|[MLIVAFYHQW])N.	Q9H0D2	9606_0:0047be	1009	1012	YFNT	0.252985	0.216385	-0.499137	0.252477	-0.097687	-0.298224	0.302223	0.06479	-0.00903515	0.753552
LIG_SH2_GRB2like	FALSE	(Y)([EDST]|[MLIVAFYHQW])N.	Q12834	9606_0:00029d	143	146	YQNR	0.976203	0.656342	0.343178	0.576423	0.59743	0.498682	0.77841	0.560283	0.230392	0.607842
LIG_SH2_GRB2like	FALSE	(Y)([EDST]|[MLIVAFYHQW])N.	Q9ULJ1	9606_0:0002c3	338	341	YENE	-0.129374	0.34277	0.361948	0.09477	-0.169012	-0.164354	-0.162331	0.310819	0.298604	0.907509
LIG_SH2_GRB2like	FALSE	(Y)([EDST]|[MLIVAFYHQW])N.	Q9NRJ4	9606_0:0018af	749	752	YSNP	-0.754282	0.0861184	-0.0418551	-0.599016	-0.0395059	0.292721	-0.296987	0.259838	-0.0666237	0.381874
LIG_SH2_GRB2like	FALSE	(Y)([EDST]|[MLIVAFYHQW])N.	Q86X95	9606_0:000b66	52	55	YDNR	0.275792	-0.397748	-0.483807	0.194365	-0.339259	-0.462192	0.320398	-0.258578	-0.459971	0.772987
LIG_SH2_GRB2like	FALSE	(Y)([EDST]|[MLIVAFYHQW])N.	B3KTV8	9606_0:0004ae	340	343	YLNG	0.601649	0.403809	0.403809	0.46619	0.429942	0.429942	0.54925	0.529783	0.529783	0.210421
LIG_SH2_GRB2like	FALSE	(Y)([EDST]|[MLIVAFYHQW])N.	Q6ZU80	9606_0:003598	67	70	YSNG	-0.750364	-0.566968	-0.668618	-0.917679	-1.0592	-1.0873	-0.688761	-0.538463	-0.695007	0.0351256
LIG_SH2_GRB2like	FALSE	(Y)([EDST]|[MLIVAFYHQW])N.	Q9C0D4	9606_0:0012e0	993	996	YQNA	-0.26592	-2.24904	-2.22967	0.00693492	0.174307	0.16211	-0.25166	-1.1495	-1.15793	-0.651761
LIG_SH2_GRB2like	FALSE	(Y)([EDST]|[MLIVAFYHQW])N.	B7Z3D7	9606_0:00137b	1000	1003	YQND	-0.855525	-2.05111	-1.15177	-0.435882	-0.915789	-0.371169	-0.436267	-0.72547	-0.687561	0.268753
LIG_SH2_GRB2like	FALSE	(Y)([EDST]|[MLIVAFYHQW])N.	B3KVG8	9606_0:00273d	577	580	YFNS	0.216656	-0.370562	-0.413814	0.19476	-0.435744	-0.444747	0.0940475	-0.790636	-0.778927	0.873434
LIG_SH2_GRB2like	FALSE	(Y)([EDST]|[MLIVAFYHQW])N.	A0A088AWP5	9606_0:00248e	1882	1885	YTNP	-0.609089	-0.571088	-0.719338	-0.054946	-0.0979552	-0.118294	-1.25762	-1.23049	-1.17973	1.33182
LIG_SH2_GRB2like	FALSE	(Y)([EDST]|[MLIVAFYHQW])N.	E9PFB9	9606_0:000672	80	83	YENV	-1.02945	-1.69373	-1.56655	-0.733452	-0.338223	-0.278194	-0.792454	-0.527943	-0.432993	1.48034
LIG_SH2_GRB2like	FALSE	(Y)([EDST]|[MLIVAFYHQW])N.	A0A024RDV4	9606_0:0033ad	458	461	YDNV	1.10759	1.16708	-0.373319	0.979093	1.08002	0.453346	1.04243	1.11203	0.871229	2.39756
LIG_SH2_GRB2like	FALSE	(Y)([EDST]|[MLIVAFYHQW])N.	P35247	9606_0:002949	333	336	YSNW	0.747377	0.740845	0.807232	0.754064	0.67702	0.869382	0.72521	0.67358	0.831112	-0.394551
LIG_SH2_GRB2like	FALSE	(Y)([EDST]|[MLIVAFYHQW])N.	B3KXU9	9606_0:000839	63	66	YYNI	-0.847318	-1.12628	-1.01992	-1.08682	-1.21907	-0.676029	-1.05852	-1.17445	-1.16391	1.66148
LIG_SH2_GRB2like	FALSE	(Y)([EDST]|[MLIVAFYHQW])N.	Q07687	9606_0:0009f1	66	69	YTNQ	0.638988	-0.209529	0.450951	0.602974	0.0634097	0.0964879	0.574638	-0.122086	-0.647657	-0.336794
LIG_SH2_GRB2like	FALSE	(Y)([EDST]|[MLIVAFYHQW])N.	P51813	9606_0:004ddb	193	196	YDNE	0.381349	0.801855	0.643938	0.262825	0.497014	0.265211	-1.09236	-1.02328	-0.37249	0.71213
LIG_SH2_GRB2like	FALSE	(Y)([EDST]|[MLIVAFYHQW])N.	Q8NEZ4	9606_0:001f26	1655	1658	YTNI	1.21709	1.25803	1.25803	0.816105	0.947968	0.947968	-0.678815	-0.150241	-0.150241	2.76756
LIG_SH2_GRB2like	FALSE	(Y)([EDST]|[MLIVAFYHQW])N.	Q6ZV73	9606_0:003314	759	762	YENL	1.64236	1.00091	-0.412033	1.44652	1.67223	0.814747	1.50405	1.48073	0.794726	3.0712
LIG_SH2_GRB2like	FALSE	(Y)([EDST]|[MLIVAFYHQW])N.	A0A0C4DGQ5	9606_0:004406	86	89	YSNI	-1.05182	-1.44518	-1.47351	-1.1068	-0.822872	-0.818644	-0.961604	-1.3698	-1.34557	0.803289
LIG_SH2_GRB2like	FALSE	(Y)([EDST]|[MLIVAFYHQW])N.	Q99650	9606_0:0016e0	901	904	YMNS	-0.457219	-0.547731	-0.542823	0.762424	0.60429	0.602318	-0.373809	-0.586303	-0.578264	0.468809
LIG_SH2_GRB2like	FALSE	(Y)([EDST]|[MLIVAFYHQW])N.	Q6ZS72	9606_0:0046e8	23	26	YSNL	1.14839	1.21647	1.24066	0.93442	1.01188	0.911429	0.928097	1.02655	0.981693	2.46823
LIG_SH2_GRB2like	FALSE	(Y)([EDST]|[MLIVAFYHQW])N.	O00418	9606_0:003a43	59	62	YSNL	-0.694005	-0.580747	-0.801879	-0.5258	-1.08581	-0.985004	-0.769364	-0.454878	-0.501194	0.466717
LIG_SH2_GRB2like	FALSE	(Y)([EDST]|[MLIVAFYHQW])N.	P10070	9606_0:000b82	208	211	YLNP	0.133787	-0.0373147	-0.984306	0.282858	0.307208	0.363222	0.122628	0.243748	-0.28196	0.313448
LIG_SH2_GRB2like	FALSE	(Y)([EDST]|[MLIVAFYHQW])N.	Q9UIF8	9606_0:000b52	1499	1502	YQNS	-0.605882	-1.33103	-1.00824	-0.882223	-0.913101	-0.713	-0.735424	-0.940576	-0.756302	0.785055
LIG_SH2_GRB2like	FALSE	(Y)([EDST]|[MLIVAFYHQW])N.	B4DVJ6	9606_0:002f41	406	409	YFNG	-0.410446	-0.23497	-1.07222	-0.222207	-0.366712	-0.439407	-0.205016	-0.204615	-0.777102	0.475596
LIG_SH2_GRB2like	FALSE	(Y)([EDST]|[MLIVAFYHQW])N.	Q03188	9606_0:0012d7	540	543	YSNS	-1.02844	-0.930842	-0.796697	-0.583069	-0.618825	-0.641673	-0.855185	-0.865296	-0.659096	-0.396761
LIG_SH2_GRB2like	FALSE	(Y)([EDST]|[MLIVAFYHQW])N.	Q13113	9606_0:000771	98	101	YENV	1.12079	1.12079	1.12079	1.28665	1.28665	1.28665	1.15025	1.15025	1.15025	1.20833
LIG_SH2_GRB2like	FALSE	(Y)([EDST]|[MLIVAFYHQW])N.	A0A024RAG6	9606_0:000336	143	146	YQNH	-0.457734	-0.0568516	0.264924	-0.795558	-0.827927	-0.818403	-0.444269	-0.180622	-0.0576785	-0.258422
LIG_SH2_GRB2like	FALSE	(Y)([EDST]|[MLIVAFYHQW])N.	C9IZQ6	9606_0:001089	592	595	YTNA	-0.151965	0.198029	0.560345	0.124675	0.231869	0.523324	0.177704	0.246996	0.577289	0.249444
LIG_SH2_GRB2like	FALSE	(Y)([EDST]|[MLIVAFYHQW])N.	Q8IWV1	9606_0:0006ca	372	375	YENV	1.74527	1.74527	1.74527	1.35983	1.35983	1.35983	1.6369	1.6369	1.6369	2.89598
LIG_SH2_GRB2like	FALSE	(Y)([EDST]|[MLIVAFYHQW])N.	A8K4M5	9606_0:0031ab	689	692	YLNP	-0.609183	-1.28146	-1.14665	-0.0269627	-1.11351	-0.822793	-0.216271	-1.0915	-1.05284	0.197098
LIG_SH2_GRB2like	FALSE	(Y)([EDST]|[MLIVAFYHQW])N.	Q9UQQ1	9606_0:002d63	164	167	YANR	0.665438	0.947936	0.74524	0.967837	1.04401	1.00574	0.768375	0.96558	1.10901	1.32025
LIG_SH2_GRB2like	FALSE	(Y)([EDST]|[MLIVAFYHQW])N.	Q8NDV7	9606_0:003cab	206	209	YENS	0.507615	0.19927	-1.23602	0.282515	-0.168607	-0.351788	-0.793699	-1.11296	-0.983239	-0.4349
LIG_SH2_GRB2like	FALSE	(Y)([EDST]|[MLIVAFYHQW])N.	A0A0S2Z5E7	9606_0:0003b3	139	142	YANI	0.584095	-0.668407	-0.668407	0.460784	-0.230221	-0.230221	0.598475	-0.409125	-0.409125	0.696225
LIG_SH2_GRB2like	FALSE	(Y)([EDST]|[MLIVAFYHQW])N.	A0A1U9X796	9606_0:00197e	698	701	YLNH	-0.495494	-0.976317	-1.4041	-0.393876	-0.930746	-0.848961	-0.606133	-0.870331	-0.790048	-0.201009
LIG_SH2_GRB2like	FALSE	(Y)([EDST]|[MLIVAFYHQW])N.	Q9P2H0	9606_0:002c9c	341	344	YFNS	-0.385734	5.5644e-05	-0.0877689	-0.736503	-0.680318	-0.691047	-0.781124	-0.944685	-0.932133	0.970006
LIG_SH2_GRB2like	FALSE	(Y)([EDST]|[MLIVAFYHQW])N.	O60318	9606_0:004b13	444	447	YLND	1.22924	0.938828	-0.588161	0.845937	-0.317177	-0.252199	1.20249	0.708251	0.624587	1.27512
LIG_SH2_GRB2like	FALSE	(Y)([EDST]|[MLIVAFYHQW])N.	A0A024R3J1	9606_0:002e2a	574	577	YVNK	0.34466	0.0992691	-0.0715956	0.750856	0.829555	0.7285	0.0165028	-0.0498958	0.156828	0.834283
LIG_SH2_GRB2like	FALSE	(Y)([EDST]|[MLIVAFYHQW])N.	O60667	9606_0:0001c9	384	387	YINV	1.51902	1.48227	1.48227	1.48859	1.59042	1.59042	1.31636	1.20045	1.20045	1.68577
LIG_SH2_GRB2like	FALSE	(Y)([EDST]|[MLIVAFYHQW])N.	Q8IWU2	9606_0:002040	1237	1240	YTNS	-0.80956	-1.00317	-1.06707	-0.930424	-1.02595	-0.806964	-1.04077	-0.986442	-0.956347	0.107931
LIG_SH2_GRB2like	FALSE	(Y)([EDST]|[MLIVAFYHQW])N.	A0A1W2PR94	9606_0:001493	170	173	YTNQ	-0.769031	-0.530119	-0.593337	-0.646695	-0.865484	-0.941026	-0.518963	-0.667662	-0.713947	1.04274
LIG_SH2_GRB2like	FALSE	(Y)([EDST]|[MLIVAFYHQW])N.	O75886	9606_0:000ba8	489	492	YQNT	0.90065	0.304804	-0.736624	0.456809	0.618638	0.653556	0.545463	0.787205	0.622063	0.377004
LIG_SH2_GRB2like	FALSE	(Y)([EDST]|[MLIVAFYHQW])N.	Q13905	9606_0:00265c	785	788	YVNL	-1.18904	-0.326417	-1.10633	-0.276625	0.245548	0.0640543	-0.364337	0.185622	-0.526457	2.72357
LIG_SH2_GRB2like	FALSE	(Y)([EDST]|[MLIVAFYHQW])N.	Q9P2P6	9606_0:0038a9	3531	3534	YANI	1.3582	1.52994	1.5304	-0.181907	-0.19149	-0.20381	-0.38857	-0.12194	-0.129444	3.3406
LIG_SH2_GRB2like	FALSE	(Y)([EDST]|[MLIVAFYHQW])N.	Q96L91	9606_0:003283	2388	2391	YENV	0.650812	0.932865	1.01241	0.270555	0.668664	0.65745	0.433408	0.825687	0.824271	1.91751
LIG_SH2_GRB2like	FALSE	(Y)([EDST]|[MLIVAFYHQW])N.	P38570	9606_0:003fb0	159	162	YSNK	-0.84986	-0.84986	-1.30127	-1.03538	-1.03538	-0.296152	-1.05449	-1.05449	-0.621985	0.377362
LIG_SH2_GRB2like	FALSE	(Y)([EDST]|[MLIVAFYHQW])N.	P13726	9606_0:0006ae	125	128	YENS	-0.509224	-0.46253	-0.46253	-0.298232	-0.127937	-0.127937	-0.47979	-0.462986	-0.462986	-0.289079
LIG_SH2_GRB2like	FALSE	(Y)([EDST]|[MLIVAFYHQW])N.	Q9P0V3	9606_0:000ae8	155	158	YSNN	-0.683603	-1.04314	-1.02636	-0.850117	-0.812269	-0.760752	-0.57096	-0.888729	-0.806258	0.124832
LIG_SH2_GRB2like	FALSE	(Y)([EDST]|[MLIVAFYHQW])N.	P49454	9606_0:0006d7	2779	2782	YVNQ	-1.08389	-0.959162	-0.952997	-1.05535	-1.12046	-1.12407	-0.668865	-0.269358	-0.273681	0.0379849
LIG_SH2_GRB2like	FALSE	(Y)([EDST]|[MLIVAFYHQW])N.	Q92665	9606_0:003470	231	234	YDNY	-1.39058	-0.696482	-1.00243	-1.30189	-0.97072	-1.10921	-0.599911	-0.635589	-0.761658	0.405252
LIG_SH2_GRB2like	FALSE	(Y)([EDST]|[MLIVAFYHQW])N.	Q9P278	9606_0:00140c	191	194	YINQ	-0.43564	-0.303563	-1.35361	-0.603008	-0.420958	-0.65853	-0.570502	-0.282796	-0.639641	-0.97918
LIG_SH2_GRB2like	FALSE	(Y)([EDST]|[MLIVAFYHQW])N.	A0A1L4FMK7	9606_0:0023b2	151	154	YANG	-0.991885	-1.13333	-1.05958	-0.721322	-0.670696	-0.220186	-0.842229	-0.842428	-0.64176	0.800401
LIG_SH2_GRB2like	FALSE	(Y)([EDST]|[MLIVAFYHQW])N.	Q9BZC7	9606_0:0026b9	1524	1527	YHNY	0.460186	0.762848	-0.152446	0.713023	0.723981	-0.00858032	0.721615	0.748785	0.747342	0.800972
LIG_SH2_GRB2like	FALSE	(Y)([EDST]|[MLIVAFYHQW])N.	P23769	9606_0:0011a7	59	62	YANP	0.550925	-0.0296512	-1.11794	0.242339	-0.406296	-0.329323	-0.00255722	-0.454426	-0.901585	0.328687
LIG_SH2_GRB2like	FALSE	(Y)([EDST]|[MLIVAFYHQW])N.	O95429	9606_0:002273	101	104	YWNS	-0.759231	0.193107	0.193107	0.0548871	0.406873	0.406873	0.527957	0.14413	0.14413	0.727867
LIG_SH2_GRB2like	FALSE	(Y)([EDST]|[MLIVAFYHQW])N.	Q5VZ18	9606_0:00024a	142	145	YINR	-0.0632246	0.110539	-0.521996	0.241021	0.295698	0.328153	0.110831	0.315366	-0.172814	0.770883
LIG_SH2_GRB2like	FALSE	(Y)([EDST]|[MLIVAFYHQW])N.	P31314	9606_0:00272c	192	195	YQNR	1.0963	1.14434	0.771253	1.4029	1.25479	1.34377	1.48097	1.35467	1.47438	-0.756914
LIG_SH2_GRB2like	FALSE	(Y)([EDST]|[MLIVAFYHQW])N.	P15391	9606_0:003a7e	460	463	YENE	1.68041	1.68041	1.68041	1.4293	1.4293	1.4293	1.62457	1.62457	1.62457	2.3724
LIG_SH2_GRB2like	FALSE	(Y)([EDST]|[MLIVAFYHQW])N.	A0A024RD47	9606_0:003d85	665	668	YFNY	0.145099	1.0441	0.164751	-0.122867	0.815134	-0.0628318	-0.107718	0.95693	0.039155	1.49074
LIG_SH2_GRB2like	FALSE	(Y)([EDST]|[MLIVAFYHQW])N.	Q9H159	9606_0:004197	280	283	YDND	-0.73476	-0.73476	-0.327394	-1.27033	-1.27033	-0.773298	-0.723206	-0.723206	-0.353825	0.307818
LIG_SH2_GRB2like	FALSE	(Y)([EDST]|[MLIVAFYHQW])N.	Q99966	9606_0:004ecf	56	59	YSNL	-1.32563	-1.1175	-1.11035	-0.747945	-0.583402	-0.609098	-1.0019	-0.809766	-0.834412	1.01036
LIG_SH2_GRB2like	FALSE	(Y)([EDST]|[MLIVAFYHQW])N.	Q5T0W9	9606_0:001b83	499	502	YLND	1.20062	1.81105	1.81105	1.09824	1.14456	1.14456	1.19121	1.59065	1.59065	2.10719
LIG_SH2_GRB2like	FALSE	(Y)([EDST]|[MLIVAFYHQW])N.	Q9P2B7	9606_0:00124b	469	472	YLNS	0.171844	0.43528	-0.435324	0.0858958	-0.199001	-0.317395	0.356644	0.408911	-0.00705864	0.543842
LIG_SH2_GRB2like	FALSE	(Y)([EDST]|[MLIVAFYHQW])N.	B4E005	9606_0:0024cb	43	46	YENK	-0.305834	-0.00926256	-0.0880791	-0.246651	-0.219227	-0.276102	-0.145807	0.0895929	-0.00552585	0.336248
LIG_SH2_GRB2like	FALSE	(Y)([EDST]|[MLIVAFYHQW])N.	A0A1B0GTZ1	9606_0:000353	145	148	YMNN	-1.29117	-1.97307	-1.85727	0.244871	0.299136	0.480255	-0.983167	-1.07649	-1.10298	0.692065
LIG_SH2_GRB2like	FALSE	(Y)([EDST]|[MLIVAFYHQW])N.	Q1KMD3	9606_0:002e4f	667	670	YDNR	-0.768935	-0.80715	-1.41265	-0.741044	0.299722	0.0124152	-0.923271	0.142845	-0.0647248	0.158495
LIG_SH2_GRB2like	FALSE	(Y)([EDST]|[MLIVAFYHQW])N.	A0A024R0P7	9606_0:004612	137	140	YINQ	-0.608712	-0.749265	-0.689901	-0.284773	-0.39045	-0.336308	-0.660179	-0.654735	-0.656479	0.113094
LIG_SH2_GRB2like	FALSE	(Y)([EDST]|[MLIVAFYHQW])N.	Q9BXI3	9606_0:00027d	33	36	YDNL	-1.26554	-1.42323	-1.61062	-0.632484	-0.379756	-0.450767	-0.690277	-0.937859	-0.909252	0.0621894
LIG_SH2_GRB2like	FALSE	(Y)([EDST]|[MLIVAFYHQW])N.	Q9HAB8	9606_0:000287	916	919	YINV	1.36223	1.72698	1.67989	1.03091	1.75169	1.74625	1.11255	1.8173	1.8075	0.981418
LIG_SH2_GRB2like	FALSE	(Y)([EDST]|[MLIVAFYHQW])N.	A0A024R3G7	9606_0:002a79	732	735	YFNQ	0.97072	0.64047	-1.0185	0.794003	0.590617	-0.340016	0.862368	0.769428	-0.355114	0.585298
LIG_SH2_GRB2like	FALSE	(Y)([EDST]|[MLIVAFYHQW])N.	Q9Y2D5	9606_0:00249e	1093	1096	YANQ	0.459708	0.720404	0.720404	0.65872	0.819521	0.819521	0.703012	1.02386	1.02386	0.631363
LIG_SH2_GRB2like	FALSE	(Y)([EDST]|[MLIVAFYHQW])N.	Q5QGS0	9606_0:004e64	1430	1433	YSNM	-0.0247551	-0.85963	-0.85963	-0.206413	-0.476346	-0.476346	-0.1026	-0.724176	-0.724176	-0.00834877
LIG_SH2_GRB2like	FALSE	(Y)([EDST]|[MLIVAFYHQW])N.	Q5VZ46	9606_0:0002fe	496	499	YING	-0.379456	-0.488341	-0.531013	0.305862	0.228227	0.236716	0.257377	0.426905	0.280798	1.1224
LIG_SH2_GRB2like	FALSE	(Y)([EDST]|[MLIVAFYHQW])N.	Q7Z5N4	9606_0:001ef9	2151	2154	YYNS	0.479437	0.620343	-1.60517	0.402801	0.509475	-0.318756	0.475364	0.603554	-0.521112	1.86767
LIG_SH2_GRB2like	FALSE	(Y)([EDST]|[MLIVAFYHQW])N.	B7Z5P7	9606_0:002a87	26	29	YSNP	-1.07207	-1.11683	-1.3254	0.133511	0.16339	-0.0120022	-0.392787	-0.430011	-0.382026	-0.278906
LIG_SH2_GRB2like	FALSE	(Y)([EDST]|[MLIVAFYHQW])N.	Q8IYT8	9606_0:003e63	535	538	YQNK	-0.335809	-0.457054	-0.724797	-0.149368	-0.150981	-0.601015	0.387939	0.138621	-0.564503	-0.0886172
LIG_SH2_GRB2like	FALSE	(Y)([EDST]|[MLIVAFYHQW])N.	Q7Z4S6	9606_0:002f61	363	366	YANR	0.259369	0.343123	0.560354	0.226498	0.289963	0.603625	0.226498	0.292616	0.572522	0.689499
LIG_SH2_GRB2like	FALSE	(Y)([EDST]|[MLIVAFYHQW])N.	O75525	9606_0:00224b	286	289	YDNS	0.83257	0.652542	-0.696543	0.535901	0.483051	0.380981	0.745321	0.61217	0.527984	0.143489
LIG_SH2_GRB2like	FALSE	(Y)([EDST]|[MLIVAFYHQW])N.	O43763	9606_0:00093d	148	151	YQNR	0.935121	1.26179	0.941387	1.37189	1.3899	1.52305	1.37088	1.41163	1.58036	-0.510292
LIG_SH2_GRB2like	FALSE	(Y)([EDST]|[MLIVAFYHQW])N.	P0CJ76	9606_0:001c3c	176	179	YLNG	1.31335	1.02596	-0.891129	0.763776	0.660762	0.338686	0.920572	0.812131	0.154221	1.60758
LIG_SH2_GRB2like	FALSE	(Y)([EDST]|[MLIVAFYHQW])N.	E9PEI6	9606_0:0019f6	1298	1301	YLNK	0.737259	0.737259	0.554234	-1.75771	-1.75771	-1.77179	-0.359998	-0.359998	-0.391965	-1.81284
LIG_SH2_GRB2like	FALSE	(Y)([EDST]|[MLIVAFYHQW])N.	Q9NRJ4	9606_0:0018af	1082	1085	YVNS	0.690572	1.09701	-0.956945	0.540681	0.925639	0.590637	0.619169	1.04148	0.257009	1.12972
LIG_SH2_GRB2like	FALSE	(Y)([EDST]|[MLIVAFYHQW])N.	B4DGF8	9606_0:002b79	266	269	YFNR	-1.76824	-1.15559	-2.55371	-1.31979	-1.05459	-0.7904	-0.791744	-0.939462	-1.07086	-0.311208
LIG_SH2_GRB2like	FALSE	(Y)([EDST]|[MLIVAFYHQW])N.	Q9UMZ2	9606_0:003e86	979	982	YENR	-1.04757	-1.09007	-1.07492	-1.19604	-0.978472	-1.0845	-1.75679	-1.61615	-1.15624	-0.151998
LIG_SH2_GRB2like	FALSE	(Y)([EDST]|[MLIVAFYHQW])N.	O15400	9606_0:001a07	57	60	YTNQ	-0.308621	-1.09642	-0.116891	-0.705401	-1.75147	-0.279769	-0.53135	-0.99062	-0.0246067	0.789765
LIG_SH2_GRB2like	FALSE	(Y)([EDST]|[MLIVAFYHQW])N.	E9PS93	9606_0:002ac6	142	145	YMNS	-0.198856	-0.406404	-0.530562	-0.325705	-0.502953	-0.345837	-0.415311	-0.493518	-0.54398	0.2274
LIG_SH2_GRB2like	FALSE	(Y)([EDST]|[MLIVAFYHQW])N.	Q8WXF0	9606_0:0019b6	230	233	YTNS	-1.07583	-1.42183	-1.78765	-0.4719	-0.783218	-0.489951	-1.06227	-1.29772	-1.30455	-0.496322
LIG_SH2_GRB2like	FALSE	(Y)([EDST]|[MLIVAFYHQW])N.	A4D1I0	9606_0:002066	469	472	YSNE	-0.379515	-0.620015	-1.27607	-0.243201	-0.531393	-2.57084	-0.264471	-0.439408	-1.1505	-0.0370314
LIG_SH2_GRB2like	FALSE	(Y)([EDST]|[MLIVAFYHQW])N.	Q9Y3R4	9606_0:000b64	309	312	YLNP	0.867982	0.895516	0.552091	1.14826	1.14727	0.839051	0.897526	0.932141	0.645163	1.37646
LIG_SH2_GRB2like	FALSE	(Y)([EDST]|[MLIVAFYHQW])N.	A0A087X0N3	9606_0:0048e1	574	577	YANG	0.0160341	0.191739	-1.07845	0.121037	0.177249	-0.999177	0.43252	0.376803	-0.484858	0.252305
LIG_SH2_GRB2like	FALSE	(Y)([EDST]|[MLIVAFYHQW])N.	Q68E01	9606_0:00016e	527	530	YDNA	0.188396	0.253518	-1.40082	0.132011	0.12174	-0.541367	0.201445	0.219282	-0.357014	1.81735
LIG_SH2_GRB2like	FALSE	(Y)([EDST]|[MLIVAFYHQW])N.	Q3ZTS7	9606_0:00314b	334	337	YFNE	-0.316531	0.100158	0.550587	-0.312892	0.161876	0.676457	-0.28217	0.133968	0.89276	1.33587
LIG_SH2_GRB2like	FALSE	(Y)([EDST]|[MLIVAFYHQW])N.	Q5TH74	9606_0:0000a2	229	232	YYNP	0.0153054	0.058966	-0.0320779	-0.0768194	-0.310612	-0.313788	-0.0190411	-0.0489136	-0.0558148	0.940138
LIG_SH2_GRB2like	FALSE	(Y)([EDST]|[MLIVAFYHQW])N.	A0A669KBG8	9606_0:0029c0	409	412	YVNP	0.884784	1.07392	2.13836	0.934064	1.10353	2.02836	0.953463	1.09919	1.97918	1.15622
LIG_SH2_GRB2like	FALSE	(Y)([EDST]|[MLIVAFYHQW])N.	A0A2R8YFA9	9606_0:002c86	1243	1246	YQNW	-0.823969	-0.864346	-0.958823	-0.770024	-0.950749	-1.56305	-0.180417	-0.311724	-0.493004	0.293504
LIG_SH2_GRB2like	FALSE	(Y)([EDST]|[MLIVAFYHQW])N.	B7Z7S9	9606_0:000ac9	825	828	YEND	-1.17401	-1.1629	-1.1629	-0.801045	-0.792271	-0.792271	-0.155706	-0.151315	-0.151315	0.737156
LIG_SH2_GRB2like	FALSE	(Y)([EDST]|[MLIVAFYHQW])N.	A0A2R8YEM9	9606_0:000ed3	2943	2946	YENE	0.319268	0.280891	0.397632	0.237287	0.0378521	-0.061927	0.286491	0.0580679	-0.026847	-0.390737
LIG_SH2_GRB2like	FALSE	(Y)([EDST]|[MLIVAFYHQW])N.	O75962	9606_0:001625	620	623	YTNA	0.504854	0.442334	0.677619	0.430679	0.3927	0.58891	0.636504	0.577878	0.66231	0.273128
LIG_SH2_GRB2like	FALSE	(Y)([EDST]|[MLIVAFYHQW])N.	A0A0S2Z5E7	9606_0:0003b3	261	264	YANP	0.93552	0.0610843	0.0610843	0.394908	-0.0272066	-0.0272066	0.787962	0.174729	0.174729	1.04613
LIG_SH2_GRB2like	FALSE	(Y)([EDST]|[MLIVAFYHQW])N.	Q6NUQ9	9606_0:002b1f	412	415	YDNC	0.46994	0.616582	-1.31327	-0.0214625	0.206519	-0.105746	-0.0718858	0.368423	-0.376608	1.57579
LIG_SH2_GRB2like	FALSE	(Y)([EDST]|[MLIVAFYHQW])N.	Q9P1V8	9606_0:00366b	31	34	YENA	-0.695	-0.741415	-1.16587	-0.544383	-0.555813	-0.32327	-0.971056	-0.951006	-1.03048	0.386846
LIG_SH2_GRB2like	FALSE	(Y)([EDST]|[MLIVAFYHQW])N.	B4E325	9606_0:004f3d	47	50	YTNG	0.78763	0.916412	-1.01225	0.478506	0.748947	-0.0697537	0.64313	0.890909	0.177645	-0.415394
LIG_SH2_GRB2like	FALSE	(Y)([EDST]|[MLIVAFYHQW])N.	A0A024R7C7	9606_0:00472d	668	671	YMNA	0.235074	0.299446	-1.21283	0.189416	-0.201133	-0.593741	0.309284	0.381986	-0.370474	0.0483642
LIG_SH2_GRB2like	FALSE	(Y)([EDST]|[MLIVAFYHQW])N.	B3KMX4	9606_0:0003b6	613	616	YSNK	-0.465708	0.287365	0.287365	-0.437573	0.263277	0.263277	-0.434806	0.539619	0.539619	-0.0950633
LIG_SH2_GRB2like	FALSE	(Y)([EDST]|[MLIVAFYHQW])N.	A0A0S2Z5P3	9606_0:00388f	348	351	YQNY	0.0264682	0.429808	0.539624	0.29948	0.560485	0.588778	0.162261	0.516369	0.621377	0.605498
LIG_SH2_GRB2like	FALSE	(Y)([EDST]|[MLIVAFYHQW])N.	H0Y993	9606_0:001bb6	350	353	YENY	-0.443985	-0.138705	-0.153924	-1.23732	-0.745752	-0.828014	-1.05617	-0.483016	-0.338484	0.210309
LIG_SH2_GRB2like	FALSE	(Y)([EDST]|[MLIVAFYHQW])N.	Q4VCS5	9606_0:005004	475	478	YENL	0.239649	0.638477	0.17938	-0.232871	0.437694	0.253932	-0.0273564	0.624001	0.389762	1.72748
LIG_SH2_GRB2like	FALSE	(Y)([EDST]|[MLIVAFYHQW])N.	Q6ISB3	9606_0:0022ab	496	499	YYNT	-0.077285	0.0372819	-0.707573	0.373737	-0.419394	0.1671	0.0718304	-0.519089	-0.231996	0.477469
LIG_SH2_GRB2like	FALSE	(Y)([EDST]|[MLIVAFYHQW])N.	B7Z4K0	9606_0:00114b	507	510	YYNG	0.269117	-0.0147235	-0.0147235	0.244801	0.0436083	0.0436083	0.266936	-0.152208	-0.152208	0.515121
LIG_SH2_GRB2like	FALSE	(Y)([EDST]|[MLIVAFYHQW])N.	A0A024RCY3	9606_0:001975	186	189	YINP	-0.563026	-0.575418	-1.09292	-0.0443127	-0.871643	-0.449914	-0.71413	-0.959847	-1.19349	0.0219358
LIG_SH2_GRB2like	FALSE	(Y)([EDST]|[MLIVAFYHQW])N.	A0A140VJJ7	9606_0:001c16	321	324	YENL	0.189614	0.917623	0.741526	0.801987	1.22343	1.40199	1.1844	1.48148	1.69517	2.52781
LIG_SH2_GRB2like	FALSE	(Y)([EDST]|[MLIVAFYHQW])N.	A0A2R8YF72	9606_0:000a11	650	653	YDNH	0.260471	0.487943	-0.350434	-0.334888	-0.676699	-0.205131	-0.36383	-0.705993	-0.108137	0.104129
LIG_SH2_GRB2like	FALSE	(Y)([EDST]|[MLIVAFYHQW])N.	Q8IVF7	9606_0:00326d	443	446	YENT	-1.59342	-0.897764	-1.3065	-0.915697	-0.782958	-1.00375	-0.290728	-0.203228	-0.781078	-0.280992
LIG_SH2_GRB2like	FALSE	(Y)([EDST]|[MLIVAFYHQW])N.	O94986	9606_0:0038c2	152	155	YTNG	0.371882	-0.0101717	-0.0195272	0.19727	-0.150893	-0.0987327	0.218255	-0.367649	-0.386672	0.475454
LIG_SH2_GRB2like	FALSE	(Y)([EDST]|[MLIVAFYHQW])N.	A0A0C4DGR2	9606_0:004318	138	141	YVNQ	0.196567	0.196567	-0.405607	0.328744	0.328744	-0.671986	0.4168	0.4168	0.0717783	0.475867
LIG_SH2_GRB2like	FALSE	(Y)([EDST]|[MLIVAFYHQW])N.	P78344	9606_0:002ef8	438	441	YHNQ	-2.14576	-1.94197	-0.972524	-1.11758	-0.92982	-0.178732	-1.43378	-1.64609	-0.522363	-0.404473
LIG_SH2_GRB2like	FALSE	(Y)([EDST]|[MLIVAFYHQW])N.	O75366	9606_0:003178	600	603	YAND	0.423201	0.366159	0.0606227	0.409043	0.403088	-0.111122	0.402326	0.427505	-0.0118117	0.224225
LIG_SH2_GRB2like	FALSE	(Y)([EDST]|[MLIVAFYHQW])N.	Q8N412	9606_0:001377	172	175	YENV	0.603965	0.602528	0.191787	0.70277	0.722012	0.495136	0.722207	0.756052	0.306475	-0.0863811
LIG_SH2_GRB2like	FALSE	(Y)([EDST]|[MLIVAFYHQW])N.		9606_0:002daf	4405	4408	YENQ	0.19732	0.485797	-0.141621	-0.582055	-0.145125	-0.445882	-0.642505	-0.167811	-0.648769	-0.530663
LIG_SH2_GRB2like	FALSE	(Y)([EDST]|[MLIVAFYHQW])N.	Q6XPR3	9606_0:00034e	628	631	YQNQ	-1.12336	-1.12336	-1.12336	-1.21648	-1.21648	-1.21648	-0.861131	-0.861131	-0.861131	-0.944313
LIG_SH2_GRB2like	FALSE	(Y)([EDST]|[MLIVAFYHQW])N.	B7Z7E1	9606_0:004312	292	295	YYNS	-0.980893	-1.4029	-2.0877	-1.00415	-1.44362	-0.881307	-0.594273	-1.28687	-1.10761	0.183874
LIG_SH2_GRB2like	FALSE	(Y)([EDST]|[MLIVAFYHQW])N.	E9PCW1	9606_0:003e3f	90	93	YTNS	-1.93309	-1.30289	-1.73581	-1.14685	-0.48696	-0.743068	-2.01443	-0.891726	-1.46967	-0.121296
LIG_SH2_GRB2like	FALSE	(Y)([EDST]|[MLIVAFYHQW])N.	Q96QZ7	9606_0:000f0e	801	804	YENR	0.176476	0.569916	-0.893817	-0.15712	0.325214	-0.215944	-1.08514	0.111082	-0.716852	-0.35554
LIG_SH2_GRB2like	FALSE	(Y)([EDST]|[MLIVAFYHQW])N.	A0A024RBC3	9606_0:0031c0	45	48	YENI	-0.134296	0.318154	0.236024	-0.477879	0.150808	0.108024	-0.419834	0.185946	0.106999	1.28791
LIG_SH2_GRB2like	FALSE	(Y)([EDST]|[MLIVAFYHQW])N.	Q7Z5J4	9606_0:003e5e	49	52	YYNP	-0.183176	-0.232483	-0.94562	-0.103342	0.29071	0.11426	-0.437685	-1.00603	-0.470958	0.530853
LIG_SH2_GRB2like	FALSE	(Y)([EDST]|[MLIVAFYHQW])N.	Q00839	9606_0:000539	764	767	YSNR	0.0777607	-1.28727	-1.63425	-0.607382	-0.306254	-0.314343	-0.312547	-0.0125435	-0.418431	-0.158362
LIG_SH2_GRB2like	FALSE	(Y)([EDST]|[MLIVAFYHQW])N.	A0A140VJW8	9606_0:001397	22	25	YTNS	-1.58633	-1.23447	-1.22549	-0.983682	-0.504985	-0.175933	-0.575325	-0.733056	-0.381732	0.281318
LIG_SH2_GRB2like	FALSE	(Y)([EDST]|[MLIVAFYHQW])N.	A0A1B0GTN4	9606_0:002142	606	609	YTNY	-0.674939	-1.34416	-1.34416	-1.24584	-1.4096	-1.4096	-0.999783	-1.54347	-1.54347	-0.037535
LIG_SH2_GRB2like	FALSE	(Y)([EDST]|[MLIVAFYHQW])N.	A0A024RCZ8	9606_0:001c47	610	613	YLNQ	-1.32588	-0.579435	-1.32875	-0.550577	-0.190116	0.243164	-0.59018	-0.0244636	-0.108302	0.27264
LIG_SH2_GRB2like	FALSE	(Y)([EDST]|[MLIVAFYHQW])N.	A0A087WV86	9606_0:003337	30	33	YSNL	-0.894216	-0.605128	-0.745932	-1.12782	-0.499206	-0.704809	-1.16314	-0.632376	-0.702797	-0.273129
LIG_SH2_GRB2like	FALSE	(Y)([EDST]|[MLIVAFYHQW])N.	A8KAN9	9606_0:00282d	919	922	YQNT	0.638259	-0.884699	-0.874885	-0.210959	-0.126324	-0.315454	0.0113823	-0.201291	-0.318486	0.794278
LIG_SH2_GRB2like	FALSE	(Y)([EDST]|[MLIVAFYHQW])N.	A0A087WT15	9606_0:004fd1	688	691	YDNF	0.683233	0.200465	-0.352308	0.616039	0.558249	0.00125903	0.837604	0.318114	0.189842	0.115653
LIG_SH2_GRB2like	FALSE	(Y)([EDST]|[MLIVAFYHQW])N.	H0YL38	9606_0:0038cc	92	95	YTNP	-1.20852	-1.511	-1.21459	-1.39565	-0.942001	-0.537452	-1.00352	-0.570513	-0.59473	-0.395361
LIG_SH2_GRB2like	FALSE	(Y)([EDST]|[MLIVAFYHQW])N.		9606_0:0010d8	1164	1167	YQNG	-3.19047	-2.54049	-2.54049	-0.777925	-0.796159	-0.796159	-0.751384	-0.610026	-0.610026	1.10205
LIG_SH2_GRB2like	FALSE	(Y)([EDST]|[MLIVAFYHQW])N.	Q8N6E6	9606_0:004a81	337	340	YQNT	-0.0647286	-0.473025	-1.03769	-0.0796942	-0.0478306	-0.566499	-0.0429788	-0.0465682	-0.5227	-0.0668524
LIG_SH2_GRB2like	FALSE	(Y)([EDST]|[MLIVAFYHQW])N.	Q9BVP2	9606_0:000f53	413	416	YFNE	0.106452	0.395523	0.688871	-0.328078	0.196399	-0.564164	-0.0358013	0.327416	0.616576	0.770341
LIG_SH2_GRB2like	FALSE	(Y)([EDST]|[MLIVAFYHQW])N.	A0AV47	9606_0:001104	493	496	YENG	0.890978	1.21949	1.0886	0.091383	0.291686	-0.108865	0.708195	1.17707	1.13689	2.07499
LIG_SH2_GRB2like	FALSE	(Y)([EDST]|[MLIVAFYHQW])N.	Q93074	9606_0:004dc0	1612	1615	YMNL	-0.000763425	0.0946352	-0.23533	0.214268	0.271334	-0.263033	-0.207467	-0.0813979	-0.160816	0.555083
LIG_SH2_GRB2like	FALSE	(Y)([EDST]|[MLIVAFYHQW])N.	P81133	9606_0:001c79	647	650	YDNS	-0.0155288	-1.46897	-1.00177	0.497969	-0.304497	0.467291	0.502707	-0.773102	-0.350127	0.612533
LIG_SH2_GRB2like	FALSE	(Y)([EDST]|[MLIVAFYHQW])N.	Q8WXI9	9606_0:00023a	316	319	YMNL	-0.48035	0.339671	-1.61607	-0.284234	0.265592	-0.736918	-0.315529	0.352922	-0.456681	1.14507
LIG_SH2_GRB2like	FALSE	(Y)([EDST]|[MLIVAFYHQW])N.	Q9NWB7	9606_0:000daa	305	308	YINN	0.909415	0.828259	0.862113	0.720953	0.776574	0.44624	0.809027	0.756	0.80505	1.59436
LIG_SH2_GRB2like	FALSE	(Y)([EDST]|[MLIVAFYHQW])N.	Q9NRM1	9606_0:0011e2	746	749	YVNN	-0.0688258	-0.0688258	-0.0688258	-0.133182	-0.133182	-0.133182	-0.785926	-0.785926	-0.785926	0.303573
LIG_SH2_GRB2like	FALSE	(Y)([EDST]|[MLIVAFYHQW])N.	Q92529	9606_0:00261e	340	343	YYNS	0.8111	1.35233	0.51623	1.02558	1.33496	0.841207	0.957428	1.33752	0.757042	2.45717
LIG_SH2_GRB2like	FALSE	(Y)([EDST]|[MLIVAFYHQW])N.	B4DVJ6	9606_0:002f41	190	193	YDNP	0.203156	0.0557075	-1.00668	-0.0069587	0.013066	-0.734368	0.139794	-0.0237965	-0.315609	0.955109
LIG_SH2_GRB2like	FALSE	(Y)([EDST]|[MLIVAFYHQW])N.	A0A024RDI1	9606_0:0013e1	238	241	YSNK	-1.94283	-1.532	-1.57523	-1.43975	-0.624572	-0.76747	-2.07432	-1.78923	-1.63201	-0.107976
LIG_SH2_GRB2like	FALSE	(Y)([EDST]|[MLIVAFYHQW])N.	P35251	9606_0:0013d1	384	387	YLNR	1.06647	1.22142	1.23531	0.910483	1.06048	0.690281	0.969442	1.16477	1.08624	1.48973
LIG_SH2_GRB2like	FALSE	(Y)([EDST]|[MLIVAFYHQW])N.	Q6ZV73	9606_0:003314	747	750	YENI	1.5007	1.59616	-0.114876	1.32851	1.62682	0.705459	1.46498	1.84707	1.08607	2.67093
LIG_SH2_GRB2like	FALSE	(Y)([EDST]|[MLIVAFYHQW])N.	A8K6Z5	9606_0:003ef1	817	820	YENV	0.379099	0.941073	0.194925	0.795134	0.933995	0.689034	0.980443	1.1368	0.988392	2.82137
LIG_SH2_GRB2like	FALSE	(Y)([EDST]|[MLIVAFYHQW])N.	B4DPT1	9606_0:002307	267	270	YDNQ	0.850714	-0.279709	-0.187429	0.569872	-0.28147	-0.0108149	0.757073	-0.174278	0.0224339	0.0533356
LIG_SH2_GRB2like	FALSE	(Y)([EDST]|[MLIVAFYHQW])N.	Q86VW2	9606_0:003137	141	144	YENW	-0.76438	-0.307659	-1.24364	-1.41543	-1.25996	-1.49855	-0.898876	-0.848579	0.067441	0.905956
LIG_SH2_GRB2like	FALSE	(Y)([EDST]|[MLIVAFYHQW])N.	A7E2E1	9606_0:00455d	474	477	YLNS	0.984403	0.67738	0.307426	0.558064	0.44069	0.061411	0.690604	0.519956	0.327146	0.681152
LIG_SH2_GRB2like	FALSE	(Y)([EDST]|[MLIVAFYHQW])N.	Q6ZRK6	9606_0:002a59	900	903	YMNF	0.243793	-0.558819	-0.558819	0.197627	0.0101073	0.0101073	-0.22728	-0.605485	-0.605485	1.27893
LIG_SH2_GRB2like	FALSE	(Y)([EDST]|[MLIVAFYHQW])N.	Q15018	9606_0:0027b5	376	379	YENL	0.300757	0.858913	-0.582669	0.162532	0.575009	-0.0933159	-0.015693	0.696897	0.0420122	1.53713
LIG_SH2_GRB2like	FALSE	(Y)([EDST]|[MLIVAFYHQW])N.	B3KMX4	9606_0:0003b6	870	873	YTNM	-0.101132	0.266455	0.266455	-0.212047	-0.105766	-0.105766	-0.13572	0.258867	0.258867	0.126953
LIG_SH2_GRB2like	FALSE	(Y)([EDST]|[MLIVAFYHQW])N.	A0A0A0MSS3	9606_0:00336c	520	523	YSNT	-1.24002	-1.34879	-1.49851	-1.00473	-0.708069	-0.531561	-1.23945	-1.46773	-1.376	-0.308889
LIG_SH2_GRB2like	FALSE	(Y)([EDST]|[MLIVAFYHQW])N.	Q8TCU4	9606_0:000a79	3532	3535	YQNM	-1.26019	-1.09019	-1.02564	-0.613817	-0.802023	-0.766477	-0.459107	-0.737181	-0.667477	0.496757
LIG_SH2_GRB2like	FALSE	(Y)([EDST]|[MLIVAFYHQW])N.	Q8NAP3	9606_0:0010a2	585	588	YENA	0.392724	0.0983818	0.2287	0.192844	-0.266922	-0.0907821	0.305762	0.201165	0.148984	0.424693
LIG_SH2_GRB2like	FALSE	(Y)([EDST]|[MLIVAFYHQW])N.	A0A024R3A6	9606_0:002bd5	462	465	YDNA	0.28456	-0.135072	-0.421506	-0.201611	0.12835	-0.163724	0.22313	0.0777686	-0.0816875	0.17799
LIG_SH2_GRB2like	FALSE	(Y)([EDST]|[MLIVAFYHQW])N.	B4DS77	9606_0:003988	217	220	YENM	0.974192	1.06267	1.06267	1.01551	1.02407	1.02407	1.52265	1.12895	1.12895	0.299714
LIG_SH2_GRB2like	FALSE	(Y)([EDST]|[MLIVAFYHQW])N.	P05060	9606_0:00483c	470	473	YLNY	-0.377682	-1.17525	-1.17525	-0.46841	-0.650248	-0.650248	-0.284688	-0.443981	-0.443981	0.239793
LIG_SH2_GRB2like	FALSE	(Y)([EDST]|[MLIVAFYHQW])N.	B7Z4H4	9606_0:001d96	892	895	YTNS	-0.882207	-1.63152	-2.18922	-0.868948	-1.78104	-1.37192	-0.802391	-1.53789	-1.10948	-0.495231
LIG_SH2_GRB2like	FALSE	(Y)([EDST]|[MLIVAFYHQW])N.	A0A3B3IRT3	9606_0:0033ac	727	730	YENE	-2.89478	-1.18513	-1.51844	-1.52828	-1.47402	-0.611336	-0.92626	-1.23529	-0.703184	-0.107975
LIG_SH2_GRB2like	FALSE	(Y)([EDST]|[MLIVAFYHQW])N.	A0A494C0E2	9606_0:004b2c	537	540	YSNE	1.27268	1.08465	1.10099	1.12464	1.12401	1.10887	1.20599	1.15516	1.1347	1.58514
LIG_SH2_GRB2like	FALSE	(Y)([EDST]|[MLIVAFYHQW])N.	Q6ZWK4	9606_0:000188	131	134	YENI	1.28048	1.28048	1.28048	1.4382	1.4382	1.4382	1.47182	1.47182	1.47182	2.20342
LIG_SH2_GRB2like	FALSE	(Y)([EDST]|[MLIVAFYHQW])N.	J3QT39	9606_0:000e16	644	647	YLNK	1.43869	2.18462	1.7966	0.833923	0.840249	0.64237	1.26619	1.65649	1.52286	1.42443
LIG_SH2_GRB2like	FALSE	(Y)([EDST]|[MLIVAFYHQW])N.	A0A024RAD9	9606_0:000045	3	6	YVND	0.262489	0.247893	0.247893	-0.122893	-0.205142	-0.205142	-0.42396	-0.473264	-0.473264	0.297916
LIG_SH2_GRB2like	FALSE	(Y)([EDST]|[MLIVAFYHQW])N.	Q86YA3	9606_0:0012d0	970	973	YENF	-1.01975	-0.882701	-0.938638	-0.950613	-0.943224	-0.976635	-0.0402505	-0.0291436	-0.0219928	0.893497
LIG_SH2_GRB2like	FALSE	(Y)([EDST]|[MLIVAFYHQW])N.	I3L4C2	9606_0:003f9b	369	372	YSNT	0.437611	0.776993	-1.13343	0.47182	0.657092	-0.169736	0.358684	0.605331	0.570018	1.21153
LIG_SH2_GRB2like	FALSE	(Y)([EDST]|[MLIVAFYHQW])N.	B4DN67	9606_0:0000a8	683	686	YENY	0.45715	0.40943	-0.447555	0.239645	0.248862	-0.00465903	0.367206	0.303963	-0.0085519	0.496872
LIG_SH2_GRB2like	FALSE	(Y)([EDST]|[MLIVAFYHQW])N.	Q69YU3	9606_0:000040	158	161	YLNS	0.969023	1.13072	1.07795	0.787332	0.940888	0.884857	0.892382	0.985399	1.05629	2.94523
LIG_SH2_GRB2like	FALSE	(Y)([EDST]|[MLIVAFYHQW])N.	Q96KW9	9606_0:003404	156	159	YENL	-0.587334	-0.587334	-0.587334	-0.722312	-0.722312	-0.722312	-0.753195	-0.753195	-0.753195	0.35112
LIG_SH2_GRB2like	FALSE	(Y)([EDST]|[MLIVAFYHQW])N.		9606_0:0039b8	228	231	YHNS	0.973028	1.00132	1.09824	1.1013	1.16164	1.31624	1.39213	1.42838	1.58443	2.1829
LIG_SH3_CIN85_PxpxPR_1	TRUE	P.[AP].PR	P78314	9606_0:00126f	264	269	PVPTPR	0.294505	0.00198719	-0.0722599	0.613335	0.461475	0.658165	0.455393	0.306432	0.413603	0.474241
LIG_SH3_CIN85_PxpxPR_1	TRUE	P.[AP].PR	Q8WWN8	9606_0:0016ef	93	98	PVPKPR	1.39702	1.57443	1.79202	1.89846	2.23781	3.07541	1.78195	2.02117	3.24627	2.70704
LIG_SH3_CIN85_PxpxPR_1	TRUE	P.[AP].PR	Q9ULH1	9606_0:0020f5	1057	1062	PVPLPR	1.34131	0.932759	0.52252	1.09832	1.41291	1.47267	1.18344	1.62752	1.69473	1.50851
LIG_SH3_CIN85_PxpxPR_1	TRUE	P.[AP].PR	Q9QWY8	10090_0:0046a9	1148	1153	PVPLPR	1.28578	0.761194	0.516021	1.04967	1.29964	1.39301	1.13041	1.4764	1.64763	1.45905
LIG_SH3_CIN85_PxpxPR_1	TRUE	P.[AP].PR	Q8WV28	9606_0:00297f	241	246	PSPLPR	1.11423	1.21518	1.83072	1.38329	1.3892	1.36213	1.40282	1.6426	1.56063	0.674657
LIG_SH3_CIN85_PxpxPR_1	TRUE	P.[AP].PR	Q8WV28	9606_0:00297f	306	311	PIPLPR	-0.0277219	0.00723891	0.263177	1.21301	1.25257	1.08419	1.25842	1.64799	1.65359	1.07047
LIG_SH3_CIN85_PxpxPR_1	TRUE	P.[AP].PR	Q13191	9606_0:000da4	933	938	PKPRPR	1.05782	1.5124	-0.822263	0.708737	1.46657	1.2087	0.874068	1.46946	1.6007	1.34461
LIG_SH3_CIN85_PxpxPR_1	TRUE	P.[AP].PR	P22681	9606_0:002d24	823	828	PKPFPR	1.15691	1.50386	-0.428914	0.989807	1.4225	0.998025	1.14055	1.52415	2.09	2.25298
LIG_SH3_CIN85_PxpxPR_1	TRUE	P.[AP].PR	P06729	9606_0:000157	352	357	PLPRPR	1.76165	1.75354	1.75354	2.07627	2.00516	2.00516	2.36257	2.3269	2.3269	2.25695
LIG_SH3_CIN85_PxpxPR_1	TRUE	P.[AP].PR	P08920	10090_0:000f48	319	324	PLPRPR	1.89356	1.99777	1.99777	1.98858	1.93518	1.93518	2.31956	2.27659	2.27659	2.29355
LIG_SH3_CIN85_PxpxPR_1	TRUE	P.[AP].PR	O75553	9606_0:00051d	482	487	PTPAPR	0.453583	0.912037	0.533719	0.634314	0.879372	1.28472	0.524172	0.858364	1.81184	2.15425
LIG_SH3_CIN85_PxpxPR_1	TRUE	P.[AP].PR	P98082	9606_0:0016b2	714	719	PKPAPR	0.192816	-0.470015	-0.760706	0.967477	0.857317	1.58554	1.09256	1.03714	1.79939	1.86337
LIG_SH3_CIN85_PxpxPR_1	TRUE	P.[AP].PR	O94850	9606_0:00315d	142	147	PRPEPR	-0.763755	-0.520659	-0.520659	0.138208	0.145822	0.145822	0.128467	0.109542	0.109542	0.353604
LIG_SH3_CIN85_PxpxPR_1	TRUE	P.[AP].PR	Q9JKY5	10090_0:00189b	1025	1030	PSPAPR	-0.522111	-0.788734	-1.86544	-0.502958	-0.719232	-0.547774	-0.287476	-0.0152029	-1.03991	0.687132
LIG_SH3_CIN85_PxpxPR_1	TRUE	P.[AP].PR	Q96J02	9606_0:004859	259	264	PPPTPR	0.382855	-0.0652346	-1.67533	0.329487	0.0771882	-0.420911	0.411028	0.18117	-0.50079	1.06174
LIG_SH3_CIN85_PxpxPR_1	TRUE	P.[AP].PR	Q8WUM4	9606_0:000ec1	744	749	PTPAPR	1.00736	0.967855	-1.30466	1.24138	1.20199	0.104916	1.00541	1.11382	0.227839	1.62146
LIG_SH3_CIN85_PxpxPR_1	TRUE	P.[AP].PR	Q9QZA2	10116_0:002f2a	743	748	PTPAPR	1.16626	1.03526	-1.27061	1.27473	1.24349	0.120018	1.05951	1.12448	0.17897	1.46971
LIG_SH3_CIN85_PxpxPR_1	TRUE	P.[AP].PR	Q6TLK4	10116_0:0038d1	447	452	PVPAPR	-0.658362	-0.663745	-1.12713	0.421603	0.265932	0.437902	0.445342	0.229127	0.643278	1.02372
LIG_SH3_CIN85_PxpxPR_1	TRUE	P.[AP].PR	Q8TB24	9606_0:0036a8	382	387	PTAPPR	1.247	0.540007	-0.150014	1.55697	1.75754	2.0058	1.51766	1.76134	1.99781	2.57899
LIG_SH3_CIN85_PxpxPR_1	TRUE	P.[AP].PR	Q8TB24	9606_0:0036a8	456	461	PVPPPR	2.01371	1.60763	0.798438	2.0047	2.30307	2.53842	1.99291	2.3022	2.65645	2.66569
LIG_SH3_CIN85_PxpxPR_1	TRUE	P.[AP].PR	Q92835	9606_0:000b74	1028	1033	PKPAPR	-0.211379	-1.28716	-1.17563	-0.127632	0.784637	1.11456	0.511572	1.20967	1.44876	1.93826
LIG_SH3_CIN85_PxpxPR_1	TRUE	P.[AP].PR	Q92835	9606_0:000b74	1134	1139	PTPTPR	-0.988298	-0.808275	-0.804402	0.140105	1.03144	1.45175	0.296794	1.11525	1.27973	1.76609
LIG_SH3_CIN85_PxpxPR_1	TRUE	P.[AP].PR	Q6P7W2	10090_0:002299	617	622	PSPSPR	-1.48896	-0.722039	-2.01192	-0.224737	-0.516981	-0.452454	-0.625449	-0.0920527	-0.0871061	0.661644
LIG_SH3_CIN85_PxpxPR_1	TRUE	P.[AP].PR	Q6P7W2	10090_0:002299	677	682	PTPAPR	-1.55138	-1.37098	-2.17254	-0.384736	-0.704243	-0.846551	-0.487621	-0.753858	-0.865841	1.75574
LIG_SH3_CIN85_PxpxPR_1	TRUE	P.[AP].PR	P0C5J9	10116_0:00048e	617	622	PSPSPR	-1.38862	-0.85328	-1.34971	-0.127396	-0.41665	-0.319117	-0.47581	-0.0501971	0.0263097	0.670565
LIG_SH3_CIN85_PxpxPR_1	TRUE	P.[AP].PR	P0C5J9	10116_0:00048e	677	682	PTPAPR	-1.45097	-1.33394	-2.01555	-0.28853	-0.578375	-0.708377	-0.34472	-0.644713	-0.765368	1.37313
LIG_SH3_CIN85_PxpxPR_1	TRUE	P.[AP].PR	O55207	10116_0:000af4	1288	1293	PVPKPR	1.42347	0.703984	0.876746	1.43196	2.07318	2.08016	1.45706	2.178	2.50188	2.84085
LIG_SH3_CIN85_PxpxPR_1	TRUE	P.[AP].PR	P26651	9606_0:0046b0	308	313	PVAAPR	-0.209102	-0.638833	-1.8692	-0.630676	-0.642583	-0.418743	-0.633648	-0.862222	-0.316802	0.0602588
LIG_SH3_CIN85_PxpxPR_1	FALSE	P.[AP].PR	Q8IYG6	9606_0:002e58	238	243	PPAPPR	0.178676	-0.381336	-0.542391	0.315436	0.032818	0.0931752	0.0757946	-0.302825	-0.477756	-0.478773
LIG_SH3_CIN85_PxpxPR_1	FALSE	P.[AP].PR	Q13263	9606_0:00432c	421	426	PMAPPR	-1.06144	-0.942378	-1.07666	-0.545646	-0.536144	-0.174214	-0.510412	-0.5007	0.0813776	0.12575
LIG_SH3_CIN85_PxpxPR_1	FALSE	P.[AP].PR	Q7Z736	9606_0:003f62	573	578	PRPTPR	-1.68552	-1.7909	-1.7909	-0.122217	-0.613902	-0.613902	-0.686486	-0.877959	-0.877959	0.311274
LIG_SH3_CIN85_PxpxPR_1	FALSE	P.[AP].PR	Q8N6I2	9606_0:004360	144	149	PGAGPR	-0.0419183	0.0605932	0.0844038	-0.176268	-0.207209	-0.216906	0.120215	0.153728	0.19926	0.536725
LIG_SH3_CIN85_PxpxPR_1	FALSE	P.[AP].PR	Q569H4	9606_0:0016dc	122	127	PPPPPR	1.23982	0.986327	0.986327	0.920825	0.973868	0.973868	0.982618	0.982821	0.982821	1.77663
LIG_SH3_CIN85_PxpxPR_1	FALSE	P.[AP].PR	Q9ULI4	9606_0:00357d	1761	1766	PRPTPR	-0.714761	-1.07321	-0.943875	-0.258615	-0.519874	-0.38186	-0.562568	-0.557998	-0.479205	0.346096
LIG_SH3_CIN85_PxpxPR_1	FALSE	P.[AP].PR	Q7Z736	9606_0:003f62	564	569	PPAPPR	-1.79054	-1.90252	-1.90252	-0.688176	-0.776852	-0.776852	-1.03955	-0.719219	-0.719219	-0.0729498
LIG_SH3_CIN85_PxpxPR_1	FALSE	P.[AP].PR	Q4G112	9606_0:004009	173	178	PPAGPR	-2.98245	-1.74653	-1.32326	-1.01577	-0.427809	-0.305009	-1.41662	-0.722964	-0.634844	0.381966
LIG_SH3_CIN85_PxpxPR_1	FALSE	P.[AP].PR	Q9BYP7	9606_0:004ef7	1581	1586	PPASPR	-0.00259845	-0.251968	-0.482969	0.130493	-0.449218	-0.0783347	0.429279	-0.220167	-0.0824848	0.734884
LIG_SH3_CIN85_PxpxPR_1	FALSE	P.[AP].PR	Q96P48	9606_0:002c1c	70	75	PAPAPR	-0.491609	-0.477793	-0.980955	0.70282	0.950266	2.41239	-0.14951	-0.21291	-0.0989769	-0.0879228
LIG_SH3_CIN85_PxpxPR_1	FALSE	P.[AP].PR		9606_0:00351e	252	257	PPPLPR	-0.0482175	-0.187932	-1.24256	-0.115252	-0.309441	0.340197	0.101612	-0.058178	-0.640196	0.742176
LIG_SH3_CIN85_PxpxPR_1	FALSE	P.[AP].PR	Q8TDY8	9606_0:003712	1080	1085	PQAGPR	-0.602503	-0.322072	-0.655492	-0.542864	-0.641708	-0.544081	-0.743884	-0.540369	-0.448584	0.25378
LIG_SH3_CIN85_PxpxPR_1	FALSE	P.[AP].PR	A7E2C5	9606_0:003df9	1731	1736	PPPKPR	-0.166355	-0.471627	-1.60584	0.00971871	0.103833	0.217287	0.174667	0.245746	0.272224	0.827444
LIG_SH3_CIN85_PxpxPR_1	FALSE	P.[AP].PR	A0A087WZX0	9606_0:002c3f	596	601	PFPGPR	-0.18911	-0.104243	-0.104243	-0.10533	-0.836119	-0.836119	-0.115531	-0.124644	-0.124644	0.667472
LIG_SH3_CIN85_PxpxPR_1	FALSE	P.[AP].PR	Q96SB3	9606_0:003f6e	287	292	PPPKPR	-1.65496	-2.11331	-1.40884	-1.35813	-0.916673	-0.486634	-1.54322	-0.864937	-0.248328	0.994657
LIG_SH3_CIN85_PxpxPR_1	FALSE	P.[AP].PR	B7Z2R3	9606_0:002645	995	1000	PSPEPR	-0.466596	-0.570487	-0.585402	-0.154231	-0.218028	0.943018	-0.125988	-0.0178617	0.419709	0.260525
LIG_SH3_CIN85_PxpxPR_1	FALSE	P.[AP].PR	Q6UX72	9606_0:0039d6	48	53	PTPGPR	0.23839	-0.437384	-0.373219	-0.033501	-0.184673	-0.153347	-0.180874	-0.37199	-0.364112	0.584778
LIG_SH3_CIN85_PxpxPR_1	FALSE	P.[AP].PR	Q6ZRS2	9606_0:0039f0	2436	2441	PRPAPR	-0.489064	-1.02455	-1.55522	-0.527121	-0.543094	-0.491483	-0.227375	-0.258752	-0.273425	0.936783
LIG_SH3_CIN85_PxpxPR_1	FALSE	P.[AP].PR	O60347	9606_0:0027ff	99	104	PSAAPR	-1.53525	-1.61315	-1.72379	-1.07446	-0.370736	-0.357582	-0.863689	-0.552346	-0.576346	-0.347024
LIG_SH3_CIN85_PxpxPR_1	FALSE	P.[AP].PR	Q92537	9606_0:00362d	189	194	PPADPR	0.294585	0.113873	0.154621	0.195767	-0.0758409	-0.124122	0.252055	0.210914	0.206293	0.904207
LIG_SH3_CIN85_PxpxPR_1	FALSE	P.[AP].PR	E5KTI5	9606_0:003bd8	16	21	PGAGPR	-1.44659	-1.41528	-1.43775	-0.69659	-0.660555	-0.516044	-1.2106	-1.07804	-0.822015	-0.333972
LIG_SH3_CIN85_PxpxPR_1	FALSE	P.[AP].PR	Q5T749	9606_0:00074d	445	450	PVPLPR	-0.424246	-0.424246	-0.424246	1.24604	1.24604	1.24604	0.958328	0.958328	0.958328	0.643532
LIG_SH3_CIN85_PxpxPR_1	FALSE	P.[AP].PR	Q96N64	9606_0:00183c	286	291	PQPPPR	0.658813	1.25667	-0.205813	0.837005	1.41661	0.753189	0.79504	1.47017	1.52254	0.881312
LIG_SH3_CIN85_PxpxPR_1	FALSE	P.[AP].PR	Q6ZRS2	9606_0:0039f0	1875	1880	PPPPPR	1.41357	1.53496	-0.460815	1.7349	2.13661	0.650883	1.80165	2.19905	0.707024	1.48864
LIG_SH3_CIN85_PxpxPR_1	FALSE	P.[AP].PR	Q9HCM7	9606_0:002fdb	301	306	PPPQPR	-1.52534	-1.46904	-1.26297	-0.648096	-0.24961	0.163382	-1.02167	-0.294778	0.0713544	0.234206
LIG_SH3_CIN85_PxpxPR_1	FALSE	P.[AP].PR	Q07666	9606_0:000227	296	301	PPPVPR	-0.0861606	-0.344046	-1.08827	-0.279856	-0.593846	0.188077	0.0177385	-0.460826	0.309552	-0.183961
LIG_SH3_CIN85_PxpxPR_1	FALSE	P.[AP].PR	Q9UNY4	9606_0:00046a	491	496	PQPLPR	-0.366288	-0.521621	-0.676386	-0.992317	-1.02915	-0.96671	-0.354006	-0.239981	-0.270809	1.41416
LIG_SH3_CIN85_PxpxPR_1	FALSE	P.[AP].PR	P54821	9606_0:00002a	180	185	PRPAPR	0.374971	0.587508	-0.378832	-0.031559	0.303728	-0.437812	0.070599	0.366301	-0.0519408	0.289548
LIG_SH3_CIN85_PxpxPR_1	FALSE	P.[AP].PR	Q7Z2K8	9606_0:001552	783	788	PPPGPR	-0.254693	-0.723457	-0.767464	-0.244727	0.118773	-0.385672	-0.102512	0.147486	-0.293763	0.288864
LIG_SH3_CIN85_PxpxPR_1	FALSE	P.[AP].PR	A6NK89	9606_0:002b54	135	140	PNAGPR	-0.195347	-0.369829	-1.21417	0.109465	-0.135298	-0.570457	0.123433	0.0748178	-0.401885	-1.06809
LIG_SH3_CIN85_PxpxPR_1	FALSE	P.[AP].PR	Q6PCB0	9606_0:000496	424	429	PRPRPR	-1.3057	-0.795496	-0.756473	-1.01431	-0.962752	-1.00038	-1.38011	-1.13762	-1.13194	0.154527
LIG_SH3_CIN85_PxpxPR_1	FALSE	P.[AP].PR	B4DXW7	9606_0:00178e	7	12	PPPQPR	-1.371	-1.43502	-1.39181	-0.480809	-0.452484	-0.451761	-0.545716	-0.501671	-0.506198	1.00135
LIG_SH3_CIN85_PxpxPR_1	FALSE	P.[AP].PR	A0A0I9QQ03	9606_0:0002e7	486	491	PGPGPR	-1.4269	-0.0915414	-0.0473659	-0.0379343	0.0542561	0.0188196	-0.424033	-0.648171	-0.654096	0.445606
LIG_SH3_CIN85_PxpxPR_1	FALSE	P.[AP].PR	P46013	9606_0:0029d9	580	585	PAPSPR	-0.238018	-0.466094	-0.410733	-0.186801	0.402388	0.446086	-0.631501	-0.546208	-0.433908	0.81183
LIG_SH3_CIN85_PxpxPR_1	FALSE	P.[AP].PR	B3KVX8	9606_0:004607	620	625	PSPSPR	-1.49135	-1.02415	-1.43063	-0.229917	-0.425006	-0.421528	-0.606708	-0.176147	-0.130024	0.727578
LIG_SH3_CIN85_PxpxPR_1	FALSE	P.[AP].PR	B4DP61	9606_0:001669	198	203	PMPGPR	-1.30223	-0.950727	-1.02036	-0.843636	-0.805519	-0.713937	-0.585974	-0.43938	-0.529405	0.436842
LIG_SH3_CIN85_PxpxPR_1	FALSE	P.[AP].PR	A0A024QYX8	9606_0:004e79	351	356	PPPTPR	-1.79217	-1.39824	-1.03092	-0.0897814	-0.178348	0.275495	-0.119872	-0.0600519	0.403966	0.692162
LIG_SH3_CIN85_PxpxPR_1	FALSE	P.[AP].PR	O15265	9606_0:0011af	50	55	PPPPPR	-2.94271	-3.10362	-1.70455	-0.876337	-0.680191	-0.827752	-0.923191	-0.70169	-0.684099	1.02289
LIG_SH3_CIN85_PxpxPR_1	FALSE	P.[AP].PR	Q6NUQ9	9606_0:002b1f	358	363	PPPPPR	-0.960276	-1.18058	-1.92899	-0.329181	-0.469385	-0.390941	-0.547584	-0.86304	-0.523007	0.127904
LIG_SH3_CIN85_PxpxPR_1	FALSE	P.[AP].PR	Q569H4	9606_0:0016dc	196	201	PQAGPR	-0.966605	-0.621677	-0.621677	-0.802155	-0.157018	-0.157018	-1.06092	-0.81304	-0.81304	-0.405364
LIG_SH3_CIN85_PxpxPR_1	FALSE	P.[AP].PR	A6ND36	9606_0:003f3a	640	645	PTPPPR	-0.664025	-0.339973	-0.339973	1.26334	0.541859	0.541859	-0.481668	-0.514261	-0.514261	1.18991
LIG_SH3_CIN85_PxpxPR_1	FALSE	P.[AP].PR	B4E289	9606_0:004f3a	98	103	PRPRPR	-0.964684	-0.964684	-0.964684	0.547955	0.547955	0.547955	0.641406	0.641406	0.641406	0.584779
LIG_SH3_CIN85_PxpxPR_1	FALSE	P.[AP].PR	B3V096	9606_0:004e13	489	494	PVPGPR	0.922899	0.0112346	-1.53729	0.322616	-0.190461	0.128316	0.616053	0.0592752	0.275286	0.269831
LIG_SH3_CIN85_PxpxPR_1	FALSE	P.[AP].PR	O75717	9606_0:00363c	423	428	PMPTPR	1.11988	0.919542	-0.264161	0.990643	0.760117	-0.503222	1.07846	0.950412	-0.252782	0.440649
LIG_SH3_CIN85_PxpxPR_1	FALSE	P.[AP].PR	A3KMH2	9606_0:002054	467	472	PEADPR	-1.52006	-1.61556	-1.43069	-0.5061	-0.864725	-0.689003	-0.43924	-0.59538	-0.604718	-0.304319
LIG_SH3_CIN85_PxpxPR_1	FALSE	P.[AP].PR	O43593	9606_0:0020e9	307	312	PPATPR	-0.385486	-0.4422	-0.944111	0.497113	0.484411	0.308487	-0.244833	-0.213676	0.253806	0.342489
LIG_SH3_CIN85_PxpxPR_1	FALSE	P.[AP].PR	Q9BWW7	9606_0:002337	85	90	PPPTPR	0.601222	0.655793	-0.233924	-0.0461242	-0.0255291	0.421855	0.321976	0.225245	0.592225	1.14581
LIG_SH3_CIN85_PxpxPR_1	FALSE	P.[AP].PR	Q5T619	9606_0:000564	50	55	PVACPR	-0.966981	-1.01372	-0.985135	-0.902478	0.0254287	-0.0401347	-0.397756	-0.446584	-0.406952	-0.0175626
LIG_SH3_CIN85_PxpxPR_1	FALSE	P.[AP].PR	H3BS19	9606_0:003c4d	775	780	PPAAPR	-0.403545	-0.269792	-0.269792	0.525268	0.0862261	0.0862261	0.328284	0.0124434	0.0124434	-0.0625948
LIG_SH3_CIN85_PxpxPR_1	FALSE	P.[AP].PR	A0A024QZF6	9606_0:004636	54	59	PPPPPR	-1.1797	-1.1759	-1.13291	0.0417403	-0.00334754	0.0198707	0.032451	-0.054105	-0.0644218	0.625134
LIG_SH3_CIN85_PxpxPR_1	FALSE	P.[AP].PR	I6L9H2	9606_0:00468d	166	171	PSPSPR	-0.479676	-0.222462	-1.0966	-0.594033	-0.56856	-0.595023	-0.739942	-0.578584	-0.803912	0.565077
LIG_SH3_CIN85_PxpxPR_1	FALSE	P.[AP].PR	O15156	9606_0:000767	223	228	PPPPPR	-1.28595	-1.17706	-1.47321	-0.552595	-0.531159	-0.498667	-0.630626	-0.383879	-0.313532	0.944148
LIG_SH3_CIN85_PxpxPR_1	FALSE	P.[AP].PR	B7Z7Y5	9606_0:0032e1	774	779	PPPTPR	0.435607	0.552908	-0.344685	0.145673	0.250233	-0.503901	0.427116	0.475404	-0.411536	0.299571
LIG_SH3_CIN85_PxpxPR_1	FALSE	P.[AP].PR	P57058	9606_0:004a98	521	526	PVPPPR	0.606633	0.401581	0.405047	-0.0949402	-0.0581566	-0.0399449	0.678662	0.205088	0.226669	2.08389
LIG_SH3_CIN85_PxpxPR_1	FALSE	P.[AP].PR	A8K6Z5	9606_0:003ef1	572	577	PFAIPR	0.680287	0.68451	-0.306025	0.835014	0.639609	-0.403931	0.900822	0.687528	0.168828	1.48299
LIG_SH3_CIN85_PxpxPR_1	FALSE	P.[AP].PR	Q8N5C8	9606_0:004ff9	440	445	PSPSPR	-1.24104	-0.508026	-0.896952	-0.572905	-0.166576	0.640145	-0.739089	-0.311477	0.113683	0.77302
LIG_SH3_CIN85_PxpxPR_1	FALSE	P.[AP].PR	P14780	9606_0:004829	446	451	PEPEPR	0.168361	-0.027823	-0.267688	0.0819601	-0.11905	-0.190014	0.0407371	0.0864037	0.0594767	-0.636126
LIG_SH3_CIN85_PxpxPR_1	FALSE	P.[AP].PR	Q8WTU2	9606_0:00200c	463	468	PTPRPR	-0.0801144	-0.489242	-0.514493	0.0971457	-0.11829	-0.123065	0.240112	0.1118	0.107636	-0.0722039
LIG_SH3_CIN85_PxpxPR_1	FALSE	P.[AP].PR	A6ND36	9606_0:003f3a	502	507	PVPKPR	1.42871	1.35272	1.35272	1.63794	1.87215	1.87215	1.60177	1.89646	1.89646	3.10985
LIG_SH3_CIN85_PxpxPR_1	FALSE	P.[AP].PR	P19404	9606_0:0041b2	213	218	PKPGPR	0.968816	0.684206	0.510439	0.869154	0.757439	0.530548	1.34221	0.940613	0.565561	-0.507153
LIG_SH3_CIN85_PxpxPR_1	FALSE	P.[AP].PR	O43379	9606_0:0044aa	1012	1017	PDPAPR	-1.37932	-1.30908	-0.745188	-0.599873	-0.396682	-0.080872	-0.524549	-0.256631	-0.326586	0.560237
LIG_SH3_CIN85_PxpxPR_1	FALSE	P.[AP].PR	Q6MZJ2	9606_0:0049ca	430	435	PLPAPR	-0.176922	0.246298	-0.402655	-0.151733	0.16599	-0.105875	-0.142602	0.318035	-0.265786	0.756437
LIG_SH3_CIN85_PxpxPR_1	FALSE	P.[AP].PR	Q58EX2	9606_0:003e21	1622	1627	PTAAPR	-0.0183092	-0.025326	0.473062	-0.213919	-0.170897	0.543339	-0.212124	-0.149851	0.445465	0.86936
LIG_SH3_CIN85_PxpxPR_1	FALSE	P.[AP].PR	I3L1E1	9606_0:00439b	139	144	PGAGPR	0.036749	-0.0133134	-0.0133134	0.540897	0.48112	0.48112	0.252451	0.240161	0.240161	0.124066
LIG_SH3_CIN85_PxpxPR_1	FALSE	P.[AP].PR	A6NIK2	9606_0:002d33	244	249	PRPPPR	-0.609739	-1.08691	-1.12826	-0.986074	-1.08133	-1.08687	-0.850609	-0.913504	-0.910601	0.0671283
LIG_SH3_CIN85_PxpxPR_1	FALSE	P.[AP].PR	O14497	9606_0:00039f	1587	1592	PAPLPR	0.565669	0.42943	-0.687447	0.0776664	0.506884	0.525399	0.346895	0.484383	0.164055	0.363262
LIG_SH3_CIN85_PxpxPR_1	FALSE	P.[AP].PR	A6NL88	9606_0:004500	375	380	PAPNPR	-0.852973	-0.560893	-0.560893	-0.0874979	-0.022647	-0.022647	-0.044325	-0.168854	-0.168854	-0.277631
LIG_SH3_CIN85_PxpxPR_1	FALSE	P.[AP].PR	Q5BKY1	9606_0:00307e	244	249	PEPDPR	-0.0206124	-0.546678	-0.553768	0.471975	-0.604378	-0.612476	0.568622	-0.614517	-0.608771	-0.326316
LIG_SH3_CIN85_PxpxPR_1	FALSE	P.[AP].PR	Q6NUJ5	9606_0:0027a0	140	145	PQPPPR	1.02773	1.07478	-0.261152	1.14263	1.2553	0.828709	1.29456	1.38359	0.866064	0.804843
LIG_SH3_CIN85_PxpxPR_1	FALSE	P.[AP].PR	B4DHU0	9606_0:001a5b	199	204	PVPMPR	-1.78712	-2.84931	-1.84019	-1.13315	-0.451394	-0.352111	-0.148122	-0.462299	-0.0433213	0.694057
LIG_SH3_CIN85_PxpxPR_1	FALSE	P.[AP].PR	Q4KMQ1	9606_0:0025eb	141	146	PPAAPR	-1.11615	-0.830114	-0.813325	-0.0335134	-0.216743	-0.204731	-0.585462	-0.38157	-0.390298	-0.253281
LIG_SH3_CIN85_PxpxPR_1	FALSE	P.[AP].PR	Q8N119	9606_0:0028af	133	138	PGPPPR	-0.845705	-1.46401	-1.42632	-0.414691	-0.72273	-0.701442	-0.418127	-0.765985	-0.730636	0.277826
LIG_SH3_CIN85_PxpxPR_1	FALSE	P.[AP].PR	Q9BYK8	9606_0:00497e	2017	2022	PTASPR	-1.66634	-1.64879	-1.52127	-1.0699	-0.83241	-0.791961	-0.917363	-0.958913	-0.925145	-0.105989
LIG_SH3_CIN85_PxpxPR_1	FALSE	P.[AP].PR	A0A0S2Z4W1	9606_0:000325	452	457	PAPKPR	0.803728	-0.763835	-1.12873	0.5119	0.036349	-0.377749	0.32465	-0.117702	-0.468881	-0.0617954
LIG_SH3_CIN85_PxpxPR_1	FALSE	P.[AP].PR	A0A024R3F4	9606_0:002b0a	386	391	PVPAPR	-1.67759	-1.18783	-1.21177	-0.0314729	0.373882	0.73108	0.000554071	0.375615	0.850537	1.80738
LIG_SH3_CIN85_PxpxPR_1	FALSE	P.[AP].PR		9606_0:004c13	530	535	PAPPPR	-2.53222	-2.30625	-1.4628	0.175341	0.0319075	0.0419819	-0.496458	-0.563265	-0.422998	0.946729
LIG_SH3_CIN85_PxpxPR_1	FALSE	P.[AP].PR	Q8N1P7	9606_0:000838	145	150	PLPGPR	-0.187877	-0.554649	-0.554649	0.0588742	-0.296625	-0.296625	0.392357	0.109047	0.109047	0.285529
LIG_SH3_CIN85_PxpxPR_1	FALSE	P.[AP].PR	Q9P206	9606_0:0002c6	496	501	PPPPPR	0.555969	0.558141	0.558141	0.407392	0.807834	0.807834	0.59874	0.741885	0.741885	2.33592
LIG_SH3_CIN85_PxpxPR_1	FALSE	P.[AP].PR	A0A024R681	9606_0:0035f2	257	262	PHAIPR	0.522968	-0.0971471	0.417101	0.588176	0.590404	1.29414	0.548895	0.616803	1.26111	1.1879
LIG_SH3_CIN85_PxpxPR_1	FALSE	P.[AP].PR	Q9BUH6	9606_0:002544	114	119	PEAAPR	-0.0764109	-0.232086	-0.232086	0.0741473	-0.242722	-0.242722	-0.0535984	-0.234813	-0.234813	0.448274
LIG_SH3_CIN85_PxpxPR_1	FALSE	P.[AP].PR	Q9Y3Q4	9606_0:0037b9	1038	1043	PSAPPR	-0.535761	-0.583607	-1.17404	-0.782544	-0.533691	0.21576	-0.393265	-0.694268	-0.156946	0.545493
LIG_SH3_CIN85_PxpxPR_1	FALSE	P.[AP].PR	Q02086	9606_0:003d5d	59	64	PQPTPR	1.00457	0.00732831	-1.17791	0.61987	-0.0804515	-0.449409	0.63802	0.130034	-0.113496	0.0849547
LIG_SH3_CIN85_PxpxPR_1	FALSE	P.[AP].PR	A0A024RDR5	9606_0:0033f6	25	30	PRPPPR	-3.27361	-0.957251	-1.35639	-0.270971	-0.407364	-0.451556	-0.287315	-0.228043	-0.361768	0.0681341
LIG_SH3_CIN85_PxpxPR_1	FALSE	P.[AP].PR	B3KTZ7	9606_0:003b89	299	304	PPPVPR	-1.71704	-2.07441	-0.947793	-0.324876	-0.383302	0.200698	-0.301187	-0.723415	0.154026	0.0862813
LIG_SH3_CIN85_PxpxPR_1	FALSE	P.[AP].PR	B4DZB8	9606_0:003498	1940	1945	PKAPPR	-0.725854	-1.04147	-1.54823	-0.823567	-0.643879	-0.479988	-0.633584	-0.441233	-0.451039	1.07946
LIG_SH3_CIN85_PxpxPR_1	FALSE	P.[AP].PR	E7ERK8	9606_0:003ec7	727	732	PTPKPR	-0.392921	0.164596	-0.182461	0.330023	0.352764	0.977563	0.29461	0.362188	1.49292	2.3972
LIG_SH3_CIN85_PxpxPR_1	FALSE	P.[AP].PR	A0A087WXV5	9606_0:0048b5	432	437	PAARPR	-3.76987	-2.9017	-2.79728	-0.825236	-0.958429	-0.774003	-0.44542	-0.525205	-0.575917	0.78229
LIG_SH3_CIN85_PxpxPR_1	FALSE	P.[AP].PR	Q7Z6L0	9606_0:003cc2	139	144	PQPDPR	-0.697315	-0.942378	-0.942378	-0.530997	-1.02347	-1.02347	-0.249784	-0.559332	-0.559332	1.12198
LIG_SH3_CIN85_PxpxPR_1	FALSE	P.[AP].PR	A6NEL2	9606_0:00121b	276	281	PGPAPR	-0.600747	-0.604437	-1.0772	0.758163	0.634388	1.05147	-0.0782159	-0.0711278	-0.166241	1.02727
LIG_SH3_CIN85_PxpxPR_1	FALSE	P.[AP].PR	A0A140VKG3	9606_0:000fb4	11	16	PPACPR	-0.822553	-1.50519	-1.20538	-0.582558	-0.456444	-0.46611	-0.42949	-0.522525	-0.425306	-0.0512338
LIG_SH3_CIN85_PxpxPR_1	FALSE	P.[AP].PR	Q8TEH3	9606_0:0025e9	775	780	PPPIPR	0.640381	-0.277095	-0.579312	-0.0422298	-0.280497	0.043074	0.644912	0.502517	1.12244	2.39054
LIG_SH3_CIN85_PxpxPR_1	FALSE	P.[AP].PR	A0A024R4V5	9606_0:004c39	686	691	PAAAPR	-0.412974	-0.0614682	-0.645631	-0.105872	-0.161585	-0.180085	-0.361135	-0.782676	-0.630774	0.00256274
LIG_SH3_CIN85_PxpxPR_1	FALSE	P.[AP].PR	Q8NEZ4	9606_0:001f26	2220	2225	PPATPR	0.133396	0.302771	0.302771	0.780346	0.948114	0.948114	0.543514	0.593148	0.593148	1.41707
LIG_SH3_CIN85_PxpxPR_1	FALSE	P.[AP].PR	Q5JSZ5	9606_0:00268c	1121	1126	PRAKPR	-0.266345	-0.0127139	-1.03913	0.0838092	0.0381747	-0.139634	-0.0671273	0.192835	-0.0353997	-0.10752
LIG_SH3_CIN85_PxpxPR_1	FALSE	P.[AP].PR	Q9H2S9	9606_0:0031fb	3	8	PPALPR	-3.59506	-2.86073	-2.29906	-1.41015	-0.898942	-0.756171	-1.31291	-1.04722	-1.01571	1.38958
LIG_SH3_CIN85_PxpxPR_1	FALSE	P.[AP].PR	Q5TGY3	9606_0:000640	199	204	PEPEPR	-2.30568	-1.64229	-1.64229	-0.40699	0.135565	0.135565	-0.729164	-0.740138	-0.740138	0.0865479
LIG_SH3_CIN85_PxpxPR_1	FALSE	P.[AP].PR	B1AKI9	9606_0:0048cd	79	84	PFPRPR	-0.495134	-0.488808	-0.456318	-0.535782	-0.96744	-1.03066	-0.373872	-0.551891	-0.410938	0.142349
LIG_SH3_CIN85_PxpxPR_1	FALSE	P.[AP].PR	J3KNX4	9606_0:0045ff	328	333	PGPGPR	-0.33141	-0.408274	-0.480766	-0.202636	-0.140053	-0.147209	-0.379721	-0.411335	-0.418546	1.29442
LIG_SH3_CIN85_PxpxPR_1	FALSE	P.[AP].PR	Q6IQ55	9606_0:003762	1150	1155	PSASPR	0.526374	0.141292	-0.5043	0.51673	1.03388	0.779662	0.550561	0.792094	0.207833	0.517906
LIG_SH3_CIN85_PxpxPR_1	FALSE	P.[AP].PR	A0A024R5J4	9606_0:002e03	525	530	PGPRPR	-0.145216	-0.0203188	-0.661687	0.155642	0.263265	0.192387	-0.0080738	0.27107	0.0855605	0.886022
LIG_SH3_CIN85_PxpxPR_1	FALSE	P.[AP].PR	Q12778	9606_0:003414	15	20	PLPRPR	-1.02751	0.0442366	-0.477513	0.420831	0.807669	1.17293	0.677915	1.00443	1.39088	1.54014
LIG_SH3_CIN85_PxpxPR_1	FALSE	P.[AP].PR	Q7Z6P3	9606_0:0019ff	390	395	PPPTPR	-0.427116	-0.684266	-0.684266	-0.100977	-0.140332	-0.140332	0.102609	0.067921	0.067921	0.969716
LIG_SH3_CIN85_PxpxPR_1	FALSE	P.[AP].PR	Q96L96	9606_0:003828	742	747	PTAGPR	-0.396783	-0.132417	-0.18847	-0.043057	-0.229139	-0.319765	-0.439928	-0.389848	-0.464275	0.257553
LIG_SH3_CIN85_PxpxPR_1	FALSE	P.[AP].PR	Q9ULC8	9606_0:004c48	517	522	PRPLPR	-0.995802	-1.2343	-1.09279	-0.695431	-0.26386	0.340261	-0.0721052	0.127641	0.358023	1.07041
LIG_SH3_CIN85_PxpxPR_1	FALSE	P.[AP].PR	Q9ULI4	9606_0:00357d	1529	1534	PVAGPR	-0.390053	-0.420843	-0.307491	-0.310687	-0.360037	-0.0126369	-0.522011	-0.970738	-0.722589	0.0542166
LIG_SH3_CIN85_PxpxPR_1	FALSE	P.[AP].PR	Q5T749	9606_0:00074d	399	404	PPPAPR	1.34284	1.34284	1.34284	1.10054	1.10054	1.10054	1.10844	1.10844	1.10844	0.282649
LIG_SH3_CIN85_PxpxPR_1	FALSE	P.[AP].PR	O15047	9606_0:003b39	1140	1145	PAPAPR	-1.54974	-1.15446	-1.40684	-0.653929	-0.478474	-0.185561	-1.03622	-0.476466	-0.289211	0.477822
LIG_SH3_CIN85_PxpxPR_1	FALSE	P.[AP].PR	Q7RTU4	9606_0:003dc3	215	220	PPPWPR	-1.08665	-0.859976	-0.855119	-1.00772	-1.06198	-1.07992	-0.359235	-0.302202	-0.309309	0.748951
LIG_SH3_CIN85_PxpxPR_1	FALSE	P.[AP].PR	Q6PI97	9606_0:002ba6	64	69	PVARPR	-0.510547	-0.419221	-0.515499	-0.394535	-0.430704	-0.50688	-0.267147	-0.245116	-0.224875	0.461441
LIG_SH3_CIN85_PxpxPR_1	FALSE	P.[AP].PR	Q5T0F9	9606_0:000513	2	7	PGPRPR	-0.261368	-0.921284	-0.79135	-0.556188	-0.785015	-0.247386	-0.573258	-0.406112	-0.323591	-0.0218834
LIG_SH3_CIN85_PxpxPR_1	FALSE	P.[AP].PR	A0A024R7M5	9606_0:00162e	265	270	PCPLPR	-0.282587	-0.570872	-0.0973875	0.27393	0.658655	0.464811	0.338725	0.0541133	0.0526163	-0.527226
LIG_SH3_CIN85_PxpxPR_1	FALSE	P.[AP].PR	P14784	9606_0:004bc4	500	505	PDAGPR	0.100353	-0.0975162	-0.0975162	-0.971899	-0.44453	-0.44453	-0.545112	-0.373058	-0.373058	-0.3644
LIG_SH3_CIN85_PxpxPR_1	FALSE	P.[AP].PR	A0A024R129	9606_0:002f20	812	817	PAASPR	-0.945714	-0.945714	-0.945714	-0.541055	-0.541055	-0.541055	-1.16879	-1.16879	-1.16879	0.147327
LIG_SH3_CIN85_PxpxPR_1	FALSE	P.[AP].PR	Q6AHX0	9606_0:003e77	149	154	PTPPPR	0.492142	0.31331	-0.973943	0.564954	0.423536	-0.0616291	0.603548	0.444348	0.0210214	0.7605
LIG_SH3_CIN85_PxpxPR_1	FALSE	P.[AP].PR	O43526	9606_0:0049c7	592	597	PTAPPR	-3.91098	-2.05241	-2.19261	-1.24002	-0.97518	-0.57837	-1.22728	-0.752997	-0.661573	-0.304034
LIG_SH3_CIN85_PxpxPR_1	FALSE	P.[AP].PR	B4DDV7	9606_0:001f0a	459	464	PPPPPR	0.636547	-0.337529	-1.11111	0.280278	-0.0284039	0.291365	0.320242	0.065294	0.291166	0.976166
LIG_SH3_CIN85_PxpxPR_1	FALSE	P.[AP].PR	A0A0D9SGJ6	9606_0:004a64	1322	1327	PQPPPR	1.04234	1.49314	0.804847	1.18016	1.47648	1.79707	1.21447	1.55297	1.82935	1.53562
LIG_SH3_CIN85_PxpxPR_1	FALSE	P.[AP].PR	Q9UBY0	9606_0:000a30	786	791	PKPPPR	0.201941	-0.300775	-0.691481	0.991642	0.17553	-0.44783	0.770862	0.444855	-0.168669	2.3127
LIG_SH3_CIN85_PxpxPR_1	FALSE	P.[AP].PR	A0A1W2PPC1	9606_0:002cf9	355	360	PCPEPR	-0.123579	-0.276995	-0.276995	-0.0226961	-0.183961	-0.183961	-0.204414	-0.129191	-0.129191	-0.346889
LIG_SH3_CIN85_PxpxPR_1	FALSE	P.[AP].PR	B7ZMJ3	9606_0:0005e8	194	199	PSPTPR	-0.854805	-1.20045	-1.14955	-0.303162	0.0506105	-0.0335121	-0.417337	-0.382202	-0.49228	0.347674
LIG_SH3_CIN85_PxpxPR_1	FALSE	P.[AP].PR	Q6DD87	9606_0:004650	55	60	PPPRPR	-0.617108	-0.61195	-0.61195	-0.170746	-0.170746	-0.170746	-0.135106	-0.135106	-0.135106	0.658099
LIG_SH3_CIN85_PxpxPR_1	FALSE	P.[AP].PR	Q8N1I0	9606_0:001e77	1960	1965	PGPRPR	-0.835926	-0.529681	-1.10163	-0.670966	-0.342245	0.114313	-0.512308	-0.410772	-0.0417926	0.477068
LIG_SH3_CIN85_PxpxPR_1	FALSE	P.[AP].PR	O43151	9606_0:000d0e	424	429	PPATPR	-0.478377	-0.80991	-1.08971	-0.20704	-0.428822	0.0675947	-0.592527	-0.387053	-0.215289	0.970962
LIG_SH3_CIN85_PxpxPR_1	FALSE	P.[AP].PR	L0R4W3	9606_0:003c88	502	507	PAAFPR	-0.203426	-0.203426	-0.203426	-0.0527142	-0.0527142	-0.0527142	-0.0625729	-0.0625729	-0.0625729	0.892415
LIG_SH3_CIN85_PxpxPR_1	FALSE	P.[AP].PR	B4DRA2	9606_0:001568	1024	1029	PTAHPR	-0.762629	-0.356785	-0.356785	-0.441568	-0.428124	-0.428124	-0.383724	-0.38742	-0.38742	-0.0328091
LIG_SH3_CIN85_PxpxPR_1	FALSE	P.[AP].PR	A0A590UJ45	9606_0:002b5c	1145	1150	PSATPR	-1.62304	-1.03608	-1.08054	-0.850463	-0.257937	-0.152806	-1.26747	-0.833224	-0.41685	0.0339269
LIG_SH3_CIN85_PxpxPR_1	FALSE	P.[AP].PR	Q8N3V7	9606_0:0015ff	122	127	PGPGPR	-0.536495	-0.881755	-0.88355	-0.393525	-0.49235	-0.490663	-0.530903	-0.812383	-0.811585	-0.0475941
LIG_SH3_CIN85_PxpxPR_1	FALSE	P.[AP].PR	Q6NUI6	9606_0:004c3d	375	380	PRAPPR	-1.2562	-0.91075	-0.915916	-0.634323	-0.701316	-0.69148	-0.47999	-0.428766	-0.407412	0.113745
LIG_SH3_CIN85_PxpxPR_1	FALSE	P.[AP].PR	B3KP96	9606_0:004040	8	13	PGPLPR	-0.27543	-0.857403	-0.826683	0.0312551	-0.427569	-0.409804	0.144077	-0.222768	-0.219524	0.927015
LIG_SH3_CIN85_PxpxPR_1	FALSE	P.[AP].PR	O15240	9606_0:001e40	133	138	PAAPPR	-1.6289	-1.52091	-1.52091	0.0394987	0.0712893	0.0712893	-0.197749	-0.268123	-0.268123	-0.371738
LIG_SH3_CIN85_PxpxPR_1	FALSE	P.[AP].PR	O95996	9606_0:00451a	1810	1815	PRATPR	-0.218921	-0.241333	-0.481147	-0.0110744	-0.252981	-0.157273	0.12324	-0.389787	-0.149531	0.0122026
LIG_SH3_CIN85_PxpxPR_1	FALSE	P.[AP].PR	A0A024RCS9	9606_0:001a1b	81	86	PMPPPR	-1.3054	-1.26177	-1.36328	-0.604209	-0.78073	-1.02943	-0.518787	-0.720396	-0.766725	-1.16661
LIG_SH3_CIN85_PxpxPR_1	FALSE	P.[AP].PR	F1T0L2	9606_0:002802	743	748	PSPAPR	0.109562	-0.305375	-0.374501	0.364426	0.0379607	0.0261336	0.111714	-0.334811	-0.358786	0.787399
LIG_SH3_CIN85_PxpxPR_1	FALSE	P.[AP].PR	A0A2R8YDB8	9606_0:000b75	862	867	PGASPR	0.384134	0.869601	0.409073	0.491731	0.876785	1.04249	0.599395	0.933062	1.30403	0.653347
LIG_SH3_CIN85_PxpxPR_1	FALSE	P.[AP].PR	A0A024R3D4	9606_0:002a46	476	481	PSADPR	-0.048305	-0.62716	-0.62716	0.320059	0.620484	0.620484	0.214215	0.43949	0.43949	-0.515208
LIG_SH3_CIN85_PxpxPR_1	FALSE	P.[AP].PR	Q86UU5	9606_0:00460a	143	148	PPPPPR	-1.49635	-1.2326	-1.2326	-0.445769	-0.422726	-0.422726	-0.321873	-0.304733	-0.304733	1.79557
LIG_SH3_CIN85_PxpxPR_1	FALSE	P.[AP].PR	B4DED4	9606_0:003a04	292	297	PSAQPR	-1.25108	-1.31071	-1.48099	-0.151552	-0.131061	-0.171786	-0.380542	-0.330799	-0.343888	0.260136
LIG_SH3_CIN85_PxpxPR_1	FALSE	P.[AP].PR	Q6UXK2	9606_0:0037d9	325	330	PPATPR	-0.420065	-0.419706	-0.343588	0.118292	-0.367875	-0.353915	0.224909	0.263144	0.232531	-0.194798
LIG_SH3_CIN85_PxpxPR_1	FALSE	P.[AP].PR	Q96JY6	9606_0:00212f	445	450	PSPGPR	-1.21562	-0.791679	-0.424429	-0.577281	-0.389334	0.284875	-0.113623	-0.149177	0.0541132	-0.190412
LIG_SH3_CIN85_PxpxPR_1	FALSE	P.[AP].PR	P78559	9606_0:003921	2563	2568	PQPDPR	0.816641	0.388508	-0.178499	0.275559	0.121406	-0.661852	0.689764	0.415096	0.160298	0.325627
LIG_SH3_CIN85_PxpxPR_1	FALSE	P.[AP].PR	Q8NDB2	9606_0:00147f	611	616	PAPTPR	2.01557	1.91818	1.34149	1.84818	2.06095	1.92731	2.00434	2.11618	2.32865	2.01359
LIG_SH3_CIN85_PxpxPR_1	FALSE	P.[AP].PR	A0A1X9RU27	9606_0:0006d6	398	403	PPPAPR	-2.00521	-1.43442	-1.71024	-1.10232	-1.08341	-0.644897	-1.29674	-1.32557	-0.46725	0.605601
LIG_SH3_CIN85_PxpxPR_1	FALSE	P.[AP].PR	A0A024R971	9606_0:00040b	170	175	PGPLPR	-0.114987	0.0746769	-0.639498	-0.113546	-0.0699101	-0.75169	-0.0951832	-0.00639533	-0.669928	0.80232
LIG_SH3_CIN85_PxpxPR_1	FALSE	P.[AP].PR	A1L443	9606_0:0024e8	306	311	PPAPPR	0.72389	0.587327	0.587327	0.244249	0.192866	0.192866	0.511675	0.433591	0.433591	-0.0179925
LIG_SH3_CIN85_PxpxPR_1	FALSE	P.[AP].PR	A0A0A0MQW5	9606_0:0046cd	842	847	PLPGPR	-1.26565	-0.783948	-1.0846	-0.313511	-0.660962	-0.11595	-0.310285	-0.0251513	-0.135622	0.62456
LIG_SH3_CIN85_PxpxPR_1	FALSE	P.[AP].PR	Q14184	9606_0:003f50	45	50	PDAGPR	-1.65524	-1.74381	-1.18858	-0.658107	-0.531151	-0.349559	-0.403327	-0.665434	-0.387271	0.100474
LIG_SH3_CIN85_PxpxPR_1	FALSE	P.[AP].PR	A0A494C1M0	9606_0:00125a	223	228	PVPKPR	0.0825434	0.94315	0.377569	1.15918	1.78771	1.3953	1.6336	2.10109	1.87355	2.03753
LIG_SH3_CIN85_PxpxPR_1	FALSE	P.[AP].PR	A0A0S2Z4W1	9606_0:000325	586	591	PTPPPR	-1.35185	-0.327911	-0.634517	0.660788	0.711835	-0.0389424	0.714181	0.775464	0.185517	1.05415
LIG_SH3_CIN85_PxpxPR_1	FALSE	P.[AP].PR	Q75VX8	9606_0:000c5e	780	785	PPASPR	-0.249298	-0.799262	-0.7115	1.12082	0.695092	0.743696	0.532614	0.123499	0.0764371	-0.229969
LIG_SH3_CIN85_PxpxPR_1	FALSE	P.[AP].PR	Q14767	9606_0:0034ab	540	545	PPAAPR	-0.740082	-1.1848	-1.28554	-0.800442	-0.611137	-0.232473	-0.675273	-0.548841	-0.511766	-0.397701
LIG_SH3_CIN85_PxpxPR_1	FALSE	P.[AP].PR	F5GXF0	9606_0:0032c9	66	71	PSPGPR	-0.880496	-1.58645	-1.10328	-0.944342	-1.24763	-0.782821	-0.754001	-1.12402	-0.684174	0.770133
LIG_SH3_CIN85_PxpxPR_1	FALSE	P.[AP].PR	P22223	9606_0:0039a1	545	550	PVPEPR	0.116315	-0.0130757	0.0429571	0.197706	-0.332901	-0.458395	0.12206	0.000142642	0.0326382	0.549975
LIG_SH3_CIN85_PxpxPR_1	FALSE	P.[AP].PR	Q05CN5	9606_0:001306	173	178	PSPRPR	1.08864	1.19656	1.21699	1.28042	1.74208	1.73009	1.54985	1.74187	1.75481	2.54082
LIG_SH3_CIN85_PxpxPR_1	FALSE	P.[AP].PR	B2R7D3	9606_0:001c5b	546	551	PPPPPR	0.217504	0.653698	1.58846	0.642071	0.822517	2.31899	0.693336	0.857154	2.49093	1.57603
LIG_SH3_CIN85_PxpxPR_1	FALSE	P.[AP].PR	Q9Y572	9606_0:00353d	416	421	PSPGPR	0.10519	-0.571485	-0.528472	0.114266	-0.138443	-0.0779078	-0.0030752	-0.133022	-0.101017	0.315793
LIG_SH3_CIN85_PxpxPR_1	FALSE	P.[AP].PR	A6NHT5	9606_0:00287c	47	52	PQPPPR	-2.04708	-2.26611	-1.48748	-0.226037	-0.190034	-0.30654	-0.308037	-0.390072	-0.413323	0.465631
LIG_SH3_CIN85_PxpxPR_1	FALSE	P.[AP].PR		9606_0:0043d9	208	213	PRPSPR	-1.49656	-1.49656	-1.49656	-0.869019	-0.869019	-0.869019	-0.65423	-0.65423	-0.65423	1.44291
LIG_SH3_CIN85_PxpxPR_1	FALSE	P.[AP].PR	A0A2R8Y6Z0	9606_0:0031f1	605	610	PTPHPR	-0.469779	-0.394375	-0.806873	0.232495	0.272275	0.210098	0.44551	0.123569	0.201868	1.14655
LIG_SH3_CIN85_PxpxPR_1	FALSE	P.[AP].PR	A0A2X0SFB3	9606_0:0011c3	592	597	PNAPPR	0.975532	0.184538	-0.705266	0.988448	0.225929	0.0144736	1.03431	0.452209	0.318106	1.25839
LIG_SH3_CIN85_PxpxPR_1	FALSE	P.[AP].PR	Q9ULM3	9606_0:001125	472	477	PSPLPR	-0.395208	-0.153615	-1.04066	0.450343	0.410434	-0.483361	0.696368	0.70387	-0.424836	0.405162
LIG_SH3_CIN85_PxpxPR_1	FALSE	P.[AP].PR	Q7Z4T9	9606_0:000f74	470	475	PIPQPR	-0.0381672	0.0784151	-0.467919	-0.045394	0.151703	-0.128288	0.124807	0.175194	-0.198906	0.337265
LIG_SH3_CIN85_PxpxPR_1	FALSE	P.[AP].PR	Q09019	9606_0:0047ce	482	487	PGPLPR	-0.572202	-1.13284	-1.44575	0.14298	0.129636	-0.755271	0.411097	0.258224	-0.570672	0.59548
LIG_SH3_CIN85_PxpxPR_1	FALSE	P.[AP].PR	Q00975	9606_0:0024ba	961	966	PRAGPR	-1.44008	-1.58056	-1.65577	-0.625983	-1.05568	-0.67036	-0.97213	-1.18886	-0.724219	-0.00797066
LIG_SH3_CIN85_PxpxPR_1	FALSE	P.[AP].PR	Q96M02	9606_0:00293f	638	643	PSPAPR	-1.30918	-1.62185	-1.74152	-1.07317	-1.07723	-1.06627	-1.35435	-1.28663	-1.27288	-0.961185
LIG_SH3_CIN85_PxpxPR_1	FALSE	P.[AP].PR	A0A654IBV7	9606_0:0006a0	414	419	PGAKPR	0.0110637	0.0110637	0.0110637	-0.240307	-0.240307	-0.240307	-0.170362	-0.170362	-0.170362	0.164051
LIG_SH3_CIN85_PxpxPR_1	FALSE	P.[AP].PR	A0A087WXA3	9606_0:002095	491	496	PGPHPR	-1.71177	-1.2269	-1.2269	-0.814399	-0.650472	-0.650472	-0.595609	-0.464098	-0.464098	-0.728016
LIG_SH3_CIN85_PxpxPR_1	FALSE	P.[AP].PR	O14776	9606_0:001657	58	63	PPPPPR	0.817247	0.0544381	-0.882921	0.702929	0.63014	0.177794	0.744361	0.379441	-0.269073	0.856138
LIG_SH3_CIN85_PxpxPR_1	FALSE	P.[AP].PR	A0A024RC70	9606_0:0038b9	179	184	PDPQPR	0.522837	0.0989123	-0.188115	0.450366	0.0979543	-0.0671658	0.477763	0.122175	-0.0124585	-0.224604
LIG_SH3_CIN85_PxpxPR_1	FALSE	P.[AP].PR	A0A494BZV2	9606_0:004018	314	319	PSPGPR	-2.99728	-1.33945	-1.33167	-1.27697	-0.926033	-0.571156	-1.09307	-0.440476	-0.377359	0.971983
LIG_SH3_CIN85_PxpxPR_1	FALSE	P.[AP].PR	Q9P0X4	9606_0:004bb9	2050	2055	PAPGPR	-0.764543	-0.880334	-0.56172	-0.300567	-0.605157	-0.429525	-0.611447	-0.663492	-0.630453	0.972481
LIG_SH3_CIN85_PxpxPR_1	FALSE	P.[AP].PR	Q92908	9606_0:0041cd	368	373	PLPVPR	-0.618053	-1.00381	-0.410977	-0.400155	-0.76169	-0.718335	-0.173222	-0.22833	-0.890369	-0.0457174
LIG_SH3_CIN85_PxpxPR_1	FALSE	P.[AP].PR	Q9Y2H5	9606_0:000836	850	855	PDPSPR	-1.40106	-1.66396	-1.60018	-1.84691	-1.75157	-1.49702	-1.93534	-1.3139	-0.886017	-0.260389
LIG_SH3_CIN85_PxpxPR_1	FALSE	P.[AP].PR	A0A0M3M0G7	9606_0:000afd	155	160	PSPSPR	-0.386906	-0.360627	-0.345647	-0.192891	-0.216245	-0.177084	-0.167978	-0.186622	-0.18878	0.193386
LIG_SH3_CIN85_PxpxPR_1	FALSE	P.[AP].PR	Q8IUX7	9606_0:001f85	59	64	PEPTPR	-1.68503	-1.7265	-1.7265	-0.317325	0.0205282	0.0205282	-0.533909	-0.717551	-0.717551	0.334268
LIG_SH3_CIN85_PxpxPR_1	FALSE	P.[AP].PR	A7MCY6	9606_0:00405f	421	426	PAPQPR	-2.10347	-2.03056	-2.03056	-0.497579	-0.246385	-0.246385	-0.5589	-0.392178	-0.392178	0.544734
LIG_SH3_CIN85_PxpxPR_1	FALSE	P.[AP].PR	Q2YDX2	9606_0:0041ad	903	908	PLAKPR	-0.693841	-0.356147	-0.331324	-0.312431	-0.574927	-0.559869	-0.997236	-0.681022	-0.672783	0.0859136
LIG_SH3_CIN85_PxpxPR_1	FALSE	P.[AP].PR	Q15772	9606_0:000aa9	2020	2025	PRAGPR	-1.08892	-1.16661	-1.75325	-0.65331	-0.79082	-0.718549	-0.702359	-0.68384	-0.668729	-0.320167
LIG_SH3_CIN85_PxpxPR_1	FALSE	P.[AP].PR	B4DKN3	9606_0:003d67	292	297	PSAVPR	-0.908569	-0.876459	-0.864693	-0.51189	-0.683184	-0.70454	-0.917523	-0.939499	-0.953341	0.0986347
LIG_SH3_CIN85_PxpxPR_1	FALSE	P.[AP].PR	Q13501	9606_0:0015f8	387	392	PEADPR	0.758407	0.0588031	-0.297649	0.65228	0.41094	-0.312745	0.684189	0.571303	-0.042957	-0.148228
LIG_SH3_CIN85_PxpxPR_1	FALSE	P.[AP].PR	A0A2X0SFX7	9606_0:004bc0	688	693	PQPRPR	-0.577331	-1.15795	-1.13402	0.883062	1.72855	0.780436	1.23702	1.99073	1.95411	2.03111
LIG_SH3_CIN85_PxpxPR_1	FALSE	P.[AP].PR	B7Z6N0	9606_0:001533	7	12	PAASPR	-1.45455	-1.50203	-1.50203	-0.0676435	-0.0688004	-0.0688004	-0.389924	-0.378523	-0.378523	0.976164
LIG_SH3_CIN85_PxpxPR_1	FALSE	P.[AP].PR	A0A087X0W8	9606_0:002d1e	323	328	PRPPPR	-0.742833	-0.451102	-1.08673	-0.768612	-0.538536	-0.337052	-0.576604	-0.731346	-0.76855	0.134807
LIG_SH3_CIN85_PxpxPR_1	FALSE	P.[AP].PR	Q9NZM4	9606_0:0044a4	935	940	PPPPPR	-1.58739	-1.57635	-1.51397	-0.465099	-0.392969	-0.136565	-0.0937929	-0.18213	0.00522108	0.403413
LIG_SH3_CIN85_PxpxPR_1	FALSE	P.[AP].PR	A8K6M0	9606_0:003ea8	157	162	PSPPPR	-0.159418	-0.442647	-0.873847	-0.166339	-0.375787	-0.785643	-0.151682	-0.405738	-0.842348	-0.388418
LIG_SH3_CIN85_PxpxPR_1	FALSE	P.[AP].PR	A0A0A0MQR4	9606_0:0046a7	2108	2113	PGPAPR	-1.11896	-2.06801	-1.59361	-0.882723	-1.03488	-0.730093	-0.785818	-0.737502	-0.67971	0.040281
LIG_SH3_CIN85_PxpxPR_1	FALSE	P.[AP].PR	Q8N3F8	9606_0:004c43	316	321	PTPRPR	1.0497	0.716882	-0.52171	1.20236	1.15639	1.45385	1.28961	1.35218	1.87817	2.11604
LIG_SH3_CIN85_PxpxPR_1	FALSE	P.[AP].PR	Q96A22	9606_0:002ee3	108	113	PQATPR	0.147215	0.10689	0.10689	-0.360103	-0.324951	-0.324951	0.336671	0.365259	0.365259	0.266026
LIG_SH3_CIN85_PxpxPR_1	FALSE	P.[AP].PR	Q86XN8	9606_0:004604	134	139	PPPPPR	-2.96897	-2.43697	-2.9053	-0.786587	-0.692118	-0.707797	-0.39953	-0.362135	-0.630944	0.955671
LIG_SH3_CIN85_PxpxPR_1	FALSE	P.[AP].PR	Q5SV97	9606_0:0002b7	633	638	PEPLPR	-1.17487	-1.16721	-1.16721	-0.456931	-0.514284	-0.514284	-0.496627	-0.293225	-0.293225	-0.283694
LIG_SH3_CIN85_PxpxPR_1	FALSE	P.[AP].PR	Q5VY09	9606_0:000210	188	193	PAATPR	-1.701	-1.68699	-1.45294	-0.0915647	-0.379449	-0.309637	-0.112107	-0.178374	-0.125599	0.238991
LIG_SH3_CIN85_PxpxPR_1	FALSE	P.[AP].PR		9606_0:00344a	240	245	PPPQPR	0.57283	0.780722	0.538429	0.706721	0.855798	0.533989	0.644938	0.815255	0.382172	0.496156
LIG_SH3_CIN85_PxpxPR_1	FALSE	P.[AP].PR	B7ZM30	9606_0:003e11	368	373	PQADPR	-1.54898	-0.88581	-0.965191	0.0205868	-0.686771	-0.703293	-0.171528	-0.32961	-0.440496	0.15113
LIG_SH3_CIN85_PxpxPR_1	FALSE	P.[AP].PR	F8VPD4	9606_0:000c83	1891	1896	PPPVPR	0.151912	-0.104264	-0.861824	0.02472	0.15945	-0.0964319	0.238495	0.160744	0.0289852	0.734218
LIG_SH3_CIN85_PxpxPR_1	FALSE	P.[AP].PR	Q2L6I0	9606_0:001bab	668	673	PPPPPR	-1.46409	-1.19308	-1.26632	-0.591321	-0.279112	0.490307	-0.168982	-0.0585392	-0.319125	1.11005
LIG_SH3_CIN85_PxpxPR_1	FALSE	P.[AP].PR	A0A0A0MQW5	9606_0:0046cd	1153	1158	PEAQPR	-1.47498	-1.3906	-1.46237	-0.0657712	-0.529609	-0.665177	-0.155296	-0.308241	-0.38967	0.220984
LIG_SH3_CIN85_PxpxPR_1	FALSE	P.[AP].PR	Q8N3D4	9606_0:002a24	299	304	PTPAPR	0.959385	0.934081	-1.08329	1.18382	1.18273	0.342389	1.36576	1.36791	0.750014	4.13503
LIG_SH3_CIN85_PxpxPR_1	FALSE	P.[AP].PR	A0A384NYR4	9606_0:003682	24	29	PLPRPR	-0.797507	0.0648305	-0.888396	-0.0344887	-0.459783	-0.734561	-0.495889	-0.331617	-0.558515	1.4389
LIG_SH3_CIN85_PxpxPR_1	FALSE	P.[AP].PR		9606_0:000522	996	1001	PLALPR	0.0229703	-0.118493	-0.0971489	0.0826566	0.0229883	0.736934	0.373192	-0.0481903	0.0893896	1.46745
LIG_SH3_CIN85_PxpxPR_1	FALSE	P.[AP].PR	A0A0S2Z4W1	9606_0:000325	595	600	PSPPPR	-0.795202	0.0891003	-0.805874	0.660788	0.711627	0.103341	0.714181	0.742407	0.185727	0.69538
LIG_SH3_CIN85_PxpxPR_1	FALSE	P.[AP].PR	H9KV90	9606_0:00456d	1373	1378	PQPPPR	-2.79425	-0.920312	-1.73927	-0.203195	-0.26854	1.17253	-0.0754729	0.133589	0.271744	0.75375
LIG_SH3_CIN85_PxpxPR_1	FALSE	P.[AP].PR	Q86Y38	9606_0:003be2	58	63	PAPAPR	-2.76803	-1.98401	-1.59209	-0.333652	-0.816312	-0.478788	-1.17526	-0.982627	-0.64172	0.629041
LIG_SH3_CIN85_PxpxPR_1	FALSE	P.[AP].PR	A0A140VK53	9606_0:003c44	1762	1767	PSPKPR	0.369107	-0.475818	-1.1441	0.181467	0.119001	-0.091303	-0.0232696	0.09157	-0.0386756	-0.542876
LIG_SH3_CIN85_PxpxPR_1	FALSE	P.[AP].PR	Q68D51	9606_0:000014	208	213	PLPKPR	1.0301	0.948516	1.13949	0.964048	0.930046	0.849953	1.00546	1.13522	1.4642	2.17617
LIG_SH3_CIN85_PxpxPR_1	FALSE	P.[AP].PR	O43150	9606_0:000846	931	936	PAPMPR	1.14333	0.951973	0.409498	1.16393	0.915943	1.07088	1.25574	1.21201	1.59532	1.53754
LIG_SH3_CIN85_PxpxPR_1	FALSE	P.[AP].PR	O75056	9606_0:00048d	255	260	PRALPR	0.0682116	0.42023	0.42023	-0.0264578	-0.754142	-0.754142	0.170568	0.300603	0.300603	0.278331
LIG_SH3_CIN85_PxpxPR_1	FALSE	P.[AP].PR	Q8NET4	9606_0:004efc	1040	1045	PMPLPR	0.794781	0.794781	0.794781	-0.756008	-0.756008	-0.756008	-0.481697	-0.481697	-0.481697	1.24799
LIG_SH3_CIN85_PxpxPR_1	FALSE	P.[AP].PR	Q86YV5	9606_0:002230	398	403	PPAHPR	-1.53633	-1.43681	-1.43978	0.000440443	0.504944	0.58695	-0.667654	-0.403051	-0.290162	-0.845221
LIG_SH3_CIN85_PxpxPR_1	FALSE	P.[AP].PR	Q9NPE2	9606_0:00380d	75	80	PGAPPR	0.307641	0.141511	-0.722506	-0.0888689	0.0877416	-0.185406	0.146219	0.279988	-0.115999	0.0316997
LIG_SH3_CIN85_PxpxPR_1	FALSE	P.[AP].PR	A0A024R8M9	9606_0:003e05	707	712	PLPGPR	-0.9971	-0.929737	-0.845245	-0.562868	-0.727725	-0.715687	-0.442181	-0.831396	-0.777579	0.949748
LIG_SH3_CIN85_PxpxPR_1	FALSE	P.[AP].PR	Q9H4L4	9606_0:00415f	35	40	PPPKPR	-0.849239	-1.144	-0.766881	-0.41745	-0.717306	-0.273329	-0.152836	-0.453796	-0.168375	1.39369
LIG_SH3_CIN85_PxpxPR_1	FALSE	P.[AP].PR	Q5TZA2	9606_0:000001	1449	1454	PSPAPR	-2.00391	-1.62613	-1.48342	-1.192	-1.36097	-0.744924	-1.00703	-1.0684	-0.654649	-0.759561
LIG_SH3_CIN85_PxpxPR_1	FALSE	P.[AP].PR	Q9HAW4	9606_0:00064d	540	545	PAAKPR	-0.40112	-0.547174	-1.12336	-0.318642	-0.5802	-0.460795	-0.388585	-0.443536	-0.839585	0.279483
DOC_WW_Pin1_4	TRUE	...([ST])P.	Q9NY61	9606_0:003dd9	142	147	SAKTPG	-1.19671	-1.47485	-1.45706	-1.41455	-1.4438	-1.52069	-1.19966	-1.67208	-1.60307	0.087441
DOC_WW_Pin1_4	TRUE	...([ST])P.	O54918	10090_0:0005ad	135	140	PPASPG	-0.542566	-0.462116	-0.462116	0.307324	0.413857	0.413857	0.660152	1.16862	1.16862	0.322463
DOC_WW_Pin1_4	TRUE	...([ST])P.	Q61457	10090_0:0024c2	381	386	NRISPP	0.782254	1.01556	1.01556	0.62578	0.803265	0.803265	1.57252	1.37263	1.37263	0.392337
DOC_WW_Pin1_4	TRUE	...([ST])P.	P46527	9606_0:002f5c	183	188	VEQTPK	0.392254	0.888617	0.757061	0.119208	0.904186	0.753214	0.833018	1.27055	1.16632	0.280845
DOC_WW_Pin1_4	TRUE	...([ST])P.	Q8BT07	10090_0:0052f9	419	424	KATSPK	-0.561807	-1.15049	-1.07967	0.847108	1.08027	1.15921	2.24729	2.65345	2.69739	1.4964
DOC_WW_Pin1_4	TRUE	...([ST])P.	Q8BT07	10090_0:0052f9	422	427	SPKSPS	0.201205	0.63882	0.812441	0.155289	1.14948	1.0323	0.843524	1.20854	1.15821	0.367125
DOC_WW_Pin1_4	TRUE	...([ST])P.	Q3U182	10090_0:000e5b	132	137	AYLSPP	1.16389	1.33243	1.23702	1.28243	1.40988	1.94838	1.39502	1.44164	1.94511	0.735076
DOC_WW_Pin1_4	TRUE	...([ST])P.	Q9UER7	9606_0:001a6b	186	191	ASQSPR	-0.730526	-0.712951	-0.668823	-0.100487	-0.116117	-0.0821627	-0.45425	-0.421968	-0.401683	-0.393222
DOC_WW_Pin1_4	TRUE	...([ST])P.	Q05397	9606_0:0020c2	970	975	QEISPP	0.0880999	0.42155	-0.72136	0.340235	0.538234	-0.539882	0.497823	0.693733	0.0716804	-0.811673
DOC_WW_Pin1_4	TRUE	...([ST])P.	P01101	10090_0:003db6	228	233	EASTPE	-1.74618	-1.35556	-1.41015	-1.05262	-0.907198	-0.934425	-0.441919	-0.249842	-0.20709	-0.204802
DOC_WW_Pin1_4	TRUE	...([ST])P.	P01101	10090_0:003db6	370	375	SLSSPT	0.390938	1.08123	1.17139	0.468142	1.07719	1.03533	0.44395	1.10362	1.25003	1.83953
DOC_WW_Pin1_4	TRUE	...([ST])P.	Q92945	9606_0:0046d0	177	182	VQISPD	0.675715	-0.16108	-0.291053	0.50271	-0.097139	0.100531	0.835131	0.156101	0.324872	0.051334
DOC_WW_Pin1_4	TRUE	...([ST])P.	P35568	9606_0:000c08	430	435	YGSSPC	1.08572	1.11772	-0.156141	0.953025	1.12669	0.283793	1.28812	1.35463	1.82372	0.0725138
DOC_WW_Pin1_4	TRUE	...([ST])P.	P05412	9606_0:0004d2	59	64	LLTSPD	0.208027	0.560311	1.08105	0.302458	0.58002	1.78792	0.486708	0.735402	1.84786	2.33348
DOC_WW_Pin1_4	TRUE	...([ST])P.	Q96Q89	9606_0:0027dd	1640	1645	GCTTPV	0.0831744	-0.854045	-1.07659	-0.473266	-0.955614	-1.04279	0.747995	0.871774	1.20963	1.33164
DOC_WW_Pin1_4	TRUE	...([ST])P.	P06876	10090_0:0032f8	643	648	EVESPT	0.54546	0.186019	-0.119206	0.999311	0.470642	0.433699	0.922873	1.1063	1.42712	0.282313
DOC_WW_Pin1_4	TRUE	...([ST])P.	Q80Z64	10090_0:001bbb	48	53	EAASPR	1.66546	2.21533	2.1722	0.567073	0.318977	0.314493	1.61503	1.76434	1.74749	0.777514
DOC_WW_Pin1_4	TRUE	...([ST])P.	Q80Z64	10090_0:001bbb	61	66	LQGSPD	1.62482	1.64729	1.67152	1.55106	2.07285	2.00965	2.13833	2.84157	2.8669	0.799403
DOC_WW_Pin1_4	TRUE	...([ST])P.	P14598	9606_0:001d4b	341	346	GPQSPG	-1.42979	-1.56547	-1.31782	-1.34806	-1.37977	-1.1356	-1.19779	-0.529991	-0.114025	0.0336829
DOC_WW_Pin1_4	TRUE	...([ST])P.	Q9Y618	9606_0:003032	1229	1234	THGTPA	1.06226	1.38643	0.192167	1.01888	1.53693	2.66992	0.98764	1.52914	2.40132	2.26582
DOC_WW_Pin1_4	TRUE	...([ST])P.	Q9Y618	9606_0:003032	1432	1437	LRHTPE	0.645132	-0.783444	-1.01875	0.682556	-0.277551	0.169027	0.773075	0.557421	1.09056	0.224087
DOC_WW_Pin1_4	TRUE	...([ST])P.	Q99K48	10090_0:0058d4	417	422	PPGTPA	-1.18474	-1.77742	-1.95108	-1.13759	-1.10939	-1.26468	-1.50853	-1.22951	-0.96194	-0.29568
DOC_WW_Pin1_4	TRUE	...([ST])P.	Q99K48	10090_0:0058d4	435	440	LGLTPP	-1.03632	-2.32577	-2.65954	-1.37617	-1.74696	-1.46521	-0.521055	-1.05057	-0.921225	0.0701373
DOC_WW_Pin1_4	TRUE	...([ST])P.	Q99K48	10090_0:0058d4	457	462	IGGTPP	-2.31885	-1.87052	-2.17264	-0.988135	-1.36059	-1.3592	-1.1159	-0.96242	-0.947051	-0.18439
DOC_WW_Pin1_4	TRUE	...([ST])P.	P46531	9606_0:00266d	2117	2122	LVRSPQ	0.968817	1.00946	0.87175	0.620674	0.823629	1.27335	1.11309	1.24701	2.00382	-0.113648
DOC_WW_Pin1_4	TRUE	...([ST])P.	P46531	9606_0:00266d	2128	2133	LGGTPT	-0.62022	-1.10358	-1.61621	-0.584114	-1.12677	-0.607121	-0.733893	-0.821954	-0.171092	0.119896
DOC_WW_Pin1_4	TRUE	...([ST])P.	P46531	9606_0:00266d	2132	2137	PTLSPP	1.32895	1.06261	-1.10505	1.17887	1.17053	1.55371	1.28031	1.37359	2.0897	0.979734
DOC_WW_Pin1_4	TRUE	...([ST])P.	P22736	9606_0:0030be	136	141	SAPSPS	1.39786	1.59219	0.425984	1.18798	1.18562	2.28404	1.34784	1.77654	3.03991	0.745295
DOC_WW_Pin1_4	TRUE	...([ST])P.	P22736	9606_0:0030be	139	144	SPSTPS	1.41801	1.34499	-0.0201381	1.43103	1.88682	2.21578	1.65802	1.91219	1.39133	1.2043
DOC_WW_Pin1_4	TRUE	...([ST])P.	P04637	9606_0:003d81	29	34	NVLSPL	-1.42802	-1.38938	-1.1002	-0.818711	-0.94923	-1.07627	-0.190496	-0.47683	-0.380107	-0.00987641
DOC_WW_Pin1_4	TRUE	...([ST])P.	P04637	9606_0:003d81	77	82	AAPTPA	-1.35816	-1.2452	-1.28415	-0.120813	0.0570532	0.407347	-0.256105	-0.160593	-0.0635292	0.0937055
DOC_WW_Pin1_4	TRUE	...([ST])P.	P04637	9606_0:003d81	311	316	TSSSPQ	-0.605952	-0.857432	-1.19305	-0.532785	-0.995733	-0.861297	-0.186583	-0.508755	-0.422611	-0.4863
DOC_WW_Pin1_4	TRUE	...([ST])P.	P29590	9606_0:003831	399	404	KKASPE	-0.36366	-0.33535	-0.445271	-0.336503	-0.325781	-0.399037	0.320682	0.269773	0.528224	-1.28006
DOC_WW_Pin1_4	TRUE	...([ST])P.	P29590	9606_0:003831	405	410	AASTPR	-0.00139817	0.067198	-0.0504198	0.370608	0.320401	0.360566	-0.199042	-0.121534	0.0379958	-0.597649
DOC_WW_Pin1_4	TRUE	...([ST])P.	P29590	9606_0:003831	501	506	ARSSPE	-0.487414	-0.428787	-0.5641	0.00872612	0.0700914	0.0121015	0.742724	0.859473	0.987036	0.684346
DOC_WW_Pin1_4	TRUE	...([ST])P.	P29590	9606_0:003831	514	519	KAVSPP	-0.395294	-0.42269	-0.555944	0.510563	0.656343	0.493611	0.989303	1.13188	1.22974	0.177041
DOC_WW_Pin1_4	TRUE	...([ST])P.	P29590	9606_0:003831	523	528	GPPSPR	-0.651941	-0.620494	-0.633692	0.149271	0.0569697	0.103655	0.851867	0.962024	1.04736	0.228115
DOC_WW_Pin1_4	TRUE	...([ST])P.	P29590	9606_0:003831	526	531	SPRSPV	-0.692694	-0.648219	-0.605334	-0.0132507	0.0571345	-0.161358	0.768245	0.823364	0.776797	1.1792
DOC_WW_Pin1_4	TRUE	...([ST])P.	Q9Y6H5	9606_0:001837	254	259	CVLSPV	1.55006	1.85228	1.59899	1.56938	2.26209	2.02357	1.6873	2.37192	2.46492	2.14488
DOC_WW_Pin1_4	TRUE	...([ST])P.	Q9Y6H5	9606_0:001837	258	263	PVKSPH	-0.0768928	-0.0969468	-0.591499	-0.194624	-0.140506	-0.283489	0.0209341	0.282544	0.152182	1.83735
DOC_WW_Pin1_4	TRUE	...([ST])P.	P33242	10090_0:0008ca	199	204	PYASPP	-1.87934	-1.08632	-1.36548	-0.534471	-0.585003	-0.386473	-0.455234	-0.307624	0.536227	-0.311102
DOC_WW_Pin1_4	TRUE	...([ST])P.	Q04206	9606_0:002d1e	250	255	VFRTPP	1.367	1.4651	1.57078	1.51163	1.88487	2.48798	1.50017	1.899	2.54018	2.72364
DOC_WW_Pin1_4	FALSE	...([ST])P.	Q8IWI9	9606_0:0038c6	603	608	QNASPN	-1.1117	-1.10948	-0.969765	-0.979184	0.390718	0.455533	-0.955591	0.544348	0.711456	-0.643233
DOC_WW_Pin1_4	FALSE	...([ST])P.	A3KMH2	9606_0:002054	2607	2612	RAASPA	-1.20209	-1.28379	-1.40069	-0.73971	-0.55515	-0.437675	0.252398	0.416042	0.678938	1.2256
DOC_WW_Pin1_4	FALSE	...([ST])P.	A0A0A0MQW5	9606_0:0046cd	527	532	SARSPS	1.34454	0.746204	0.362615	1.56877	1.52432	1.1332	1.79055	1.79183	1.275	-0.0545763
DOC_WW_Pin1_4	FALSE	...([ST])P.	Q9UQ26	9606_0:0022e5	562	567	LASTPE	0.854448	1.15185	0.322794	0.836551	1.0934	1.03911	0.896625	1.15803	1.04362	0.838463
DOC_WW_Pin1_4	FALSE	...([ST])P.	Q68CZ2	9606_0:001e45	656	661	QQPSPS	-1.42439	-1.42585	-1.40048	-0.802876	-0.351864	0.526142	0.21232	0.627006	1.7695	0.271992
DOC_WW_Pin1_4	FALSE	...([ST])P.	B4DL97	9606_0:002de5	54	59	GSGTPA	-1.77408	-0.688434	-0.967148	-0.00794421	-0.094593	-0.10443	-0.211679	-0.312858	0.0878775	-0.901797
DOC_WW_Pin1_4	FALSE	...([ST])P.	A0A0S2Z5T8	9606_0:004565	96	101	DIETPD	0.835349	1.2075	-0.100435	0.715597	0.774477	0.440909	0.720677	1.05446	0.891104	0.455904
DOC_WW_Pin1_4	FALSE	...([ST])P.	A9YTQ3	9606_0:0015a2	389	394	RRETPG	-0.590092	-0.73314	-0.88918	-1.04097	-0.812418	-0.961324	-0.72088	0.101238	0.722951	-0.297951
DOC_WW_Pin1_4	FALSE	...([ST])P.	Q99674	9606_0:000c18	155	160	LAPSPQ	-1.10919	-0.764282	-0.764282	-0.961638	-0.647613	-0.647613	-0.892895	-0.985127	-0.985127	-1.18219
DOC_WW_Pin1_4	FALSE	...([ST])P.	A0A2R8Y566	9606_0:00423f	333	338	EALTPI	-0.364618	-1.24968	-1.20089	0.212065	-0.91843	-1.03714	-0.125622	-0.905682	-0.742704	-0.148361
DOC_WW_Pin1_4	FALSE	...([ST])P.	Q5H9I0	9606_0:004ff6	89	94	SYSSPP	1.44704	1.39901	-0.313277	-1.19621	-0.518486	-0.282918	0.593542	0.956493	0.74068	-0.190948
DOC_WW_Pin1_4	FALSE	...([ST])P.	A0A2R8Y6F3	9606_0:0009da	346	351	DLGSPS	1.05645	1.11074	-0.400384	0.87285	0.499677	-0.405019	0.985314	1.43878	0.561033	0.351347
DOC_WW_Pin1_4	FALSE	...([ST])P.	F8WDM8	9606_0:0006f6	618	623	FIGSPG	-0.155446	0.0101463	-0.0316171	-0.596413	-0.430942	-1.09122	-0.344905	-0.196646	-0.297758	-0.288427
DOC_WW_Pin1_4	FALSE	...([ST])P.	Q5M9N0	9606_0:001407	1001	1006	SAASPS	-1.09873	-0.697633	-0.735448	-0.407969	-0.555549	-0.49072	-0.0325035	-0.280096	-0.204766	-0.0171438
DOC_WW_Pin1_4	FALSE	...([ST])P.	Q13905	9606_0:00265c	227	232	GRPSPT	0.782116	0.849795	-1.30766	0.778111	0.965884	0.04068	0.712145	0.945949	-0.338645	-0.299933
DOC_WW_Pin1_4	FALSE	...([ST])P.	Q5T8P4	9606_0:00331e	249	254	YPATPN	1.24293	0.164358	-0.10712	1.07764	-0.181795	-0.953578	1.14738	0.698348	1.55779	0.179701
DOC_WW_Pin1_4	FALSE	...([ST])P.	O43525	9606_0:002169	452	457	IEESPS	0.36643	1.08528	-1.14485	0.449937	1.24346	0.242675	0.483819	1.3151	1.71156	0.817955
DOC_WW_Pin1_4	FALSE	...([ST])P.	B3KX39	9606_0:00236e	788	793	NGASPN	-0.0295758	-1.18022	-0.896137	-0.172861	-1.33152	-1.14093	0.0572542	-1.22473	-0.946929	-0.367241
DOC_WW_Pin1_4	FALSE	...([ST])P.	Q5HYC2	9606_0:00269a	1298	1303	DQNSPN	0.638723	-0.277194	-0.688661	0.710607	-0.249409	-0.277457	0.895809	-0.00306124	0.0791125	-0.633126
DOC_WW_Pin1_4	FALSE	...([ST])P.	A0A140VJQ9	9606_0:0044f2	188	193	PRYTPS	-1.13504	-1.40541	-1.71273	-0.955324	-1.22105	-1.36879	-0.950103	-1.24423	-1.55218	-1.32439
DOC_WW_Pin1_4	FALSE	...([ST])P.	O14497	9606_0:00039f	489	494	PSQTPH	-1.82668	-2.10812	-2.11561	0.102111	-0.213124	0.102198	0.221024	0.125309	0.146355	0.418158
DOC_WW_Pin1_4	FALSE	...([ST])P.	Q01484	9606_0:0012c6	1960	1965	LPVSPS	-0.728047	-1.53664	-1.04238	1.0669	0.271106	-0.242163	1.28119	1.40124	1.74354	1.96163
DOC_WW_Pin1_4	FALSE	...([ST])P.	Q6PKG0	9606_0:0017f0	299	304	APPTPA	-2.60912	-2.35757	-1.86554	-0.191634	-0.35133	-0.600211	-0.589901	-0.622771	-0.10131	-0.132882
DOC_WW_Pin1_4	FALSE	...([ST])P.	Q9P2R6	9606_0:0006ff	1109	1114	PPRSPS	-0.108223	0.623238	0.588646	0.494269	0.717789	0.427437	0.846959	1.02553	1.11809	0.713698
DOC_WW_Pin1_4	FALSE	...([ST])P.	O75717	9606_0:00363c	954	959	NEKSPI	0.129474	0.0884592	-0.925944	-0.281474	-0.47495	-0.754609	0.352191	0.331069	1.37564	0.220987
DOC_WW_Pin1_4	FALSE	...([ST])P.	Q86US8	9606_0:003e5d	199	204	IEKSPG	-1.0635	-1.44275	-1.24164	-1.68284	-1.61811	-1.20268	-1.51926	-1.37049	-0.680935	-0.555918
DOC_WW_Pin1_4	FALSE	...([ST])P.	A0A087WWT6	9606_0:002140	650	655	TPGTPS	0.709463	0.443986	-0.782338	-0.103848	0.456791	0.18094	0.157921	0.518035	0.16058	0.808836
DOC_WW_Pin1_4	FALSE	...([ST])P.	Q9UIG0	9606_0:001f18	345	350	LSGSPL	0.0478933	0.481801	0.639743	-0.00441579	0.611351	0.536043	0.331503	0.955754	1.58485	1.00501
DOC_WW_Pin1_4	FALSE	...([ST])P.	Q8N4L4	9606_0:003d07	101	106	MTVSPP	1.25434	1.25434	1.25434	1.15427	1.15427	1.15427	1.17881	1.17881	1.17881	0.341805
DOC_WW_Pin1_4	FALSE	...([ST])P.	A8K2J6	9606_0:0003c6	508	513	QPGTPG	-1.82164	-1.60319	-0.756479	-1.69942	-1.37125	-0.802943	-1.67319	-1.49242	-1.19706	-0.874066
DOC_WW_Pin1_4	FALSE	...([ST])P.	Q8IY92	9606_0:003c49	1520	1525	PPETPP	0.288041	0.202063	-0.434961	-0.188907	-0.297697	-0.221742	1.90721	2.15224	2.86309	0.830843
DOC_WW_Pin1_4	FALSE	...([ST])P.	Q9HBM0	9606_0:00306e	751	756	LQLSPD	0.302334	-0.0261451	-0.4783	0.0690777	-0.212887	-0.383563	0.313956	0.0824802	-0.126096	1.23555
DOC_WW_Pin1_4	FALSE	...([ST])P.	Q7Z4N2	9606_0:0038c9	1327	1332	LSTSPG	0.478971	-0.484019	-0.70799	-0.349485	0.150694	-0.448708	0.849454	1.57906	1.11627	0.117932
DOC_WW_Pin1_4	FALSE	...([ST])P.	A6NE01	9606_0:0032f7	1624	1629	ISLTPQ	1.92914	1.92914	1.92914	0.510286	0.510286	0.510286	0.938941	0.938941	0.938941	0.799188
DOC_WW_Pin1_4	FALSE	...([ST])P.	A0A024R1A2	9606_0:004e31	12	17	SDESPS	-0.262082	0.100983	-0.943507	-0.219784	-0.0182546	-0.107726	-0.194217	0.112748	-0.547788	-0.0501931
DOC_WW_Pin1_4	FALSE	...([ST])P.	A0A2R8Y5S3	9606_0:0026a3	501	506	GFDSPF	1.50232	1.37354	-0.215863	1.52933	1.65847	0.101251	1.50361	1.80617	1.32132	0.302641
DOC_WW_Pin1_4	FALSE	...([ST])P.	Q12857	9606_0:000498	518	523	TYSTPS	0.267956	0.477806	0.189091	0.0315119	0.316392	-0.438358	0.477685	0.67594	0.474796	-0.296861
DOC_WW_Pin1_4	FALSE	...([ST])P.	G3V1T9	9606_0:002ad7	134	139	SFSSPE	-0.668906	0.408366	-0.646757	0.0316312	1.00042	0.109494	0.323566	1.26245	0.772327	0.533799
DOC_WW_Pin1_4	FALSE	...([ST])P.	P20849	9606_0:0018e2	329	334	PDGSPG	0.112082	-0.790057	-0.960516	-0.482547	-0.664402	-0.369755	-0.38929	0.0353382	-0.115681	-0.434957
DOC_WW_Pin1_4	FALSE	...([ST])P.	A0A024QZE7	9606_0:0039af	64	69	KPRSPK	-0.950341	-0.548749	-1.00495	-0.249617	-0.0266349	0.174464	0.360097	0.468838	0.552811	-0.301732
DOC_WW_Pin1_4	FALSE	...([ST])P.	A6NJT0	9606_0:001f87	337	342	LSDSPP	-1.47484	-1.24627	-1.74082	-0.0668054	-0.835157	-0.911863	0.374023	-0.425873	-0.656889	0.305125
DOC_WW_Pin1_4	FALSE	...([ST])P.	O60333	9606_0:00072e	463	468	IMSTPG	-0.416795	0.0171703	-2.0912	-0.0740714	0.110443	-1.53063	0.113193	0.428553	-0.949997	-0.164626
DOC_WW_Pin1_4	FALSE	...([ST])P.	A0A090N7S8	9606_0:001f4c	280	285	PFSSPP	-1.18571	-1.16752	-1.17648	-0.491963	-0.490773	-0.478598	0.0527989	0.0596437	0.0754337	0.00318839
DOC_WW_Pin1_4	FALSE	...([ST])P.	O95680	9606_0:001a6a	1682	1687	TDPTPD	-0.607397	-0.782609	-0.52188	-0.72597	-0.523789	-0.452179	-0.502584	-0.363104	-0.348596	0.373715
DOC_WW_Pin1_4	FALSE	...([ST])P.	Q64ET8	9606_0:00120c	165	170	GVQTPS	2.18586	2.18586	2.18586	-0.223246	-0.223246	-0.223246	0.643504	0.643504	0.643504	2.48909
DOC_WW_Pin1_4	FALSE	...([ST])P.	Q59H34	9606_0:0015bf	848	853	GEVSPP	-1.17966	-0.400932	-0.0086713	-0.152605	0.452701	0.329806	-0.442723	0.483046	0.686355	-0.237894
DOC_WW_Pin1_4	FALSE	...([ST])P.	A8K7F2	9606_0:004329	17	22	ASSTPD	1.49594	1.49248	-0.466357	1.30195	1.30653	0.194731	1.34669	1.52208	1.41269	0.22857
DOC_WW_Pin1_4	FALSE	...([ST])P.	Q6MZM9	9606_0:0011ee	207	212	PHPSPS	-0.547122	-0.547122	-0.547122	-0.58737	-0.58737	-0.58737	-0.970363	-0.970363	-0.970363	-0.371998
DOC_WW_Pin1_4	FALSE	...([ST])P.	B4DN02	9606_0:000628	40	45	KPPSPV	-1.09708	-0.987102	-0.997314	0.0796624	0.39978	0.310586	1.53707	1.48763	2.0872	1.51326
DOC_WW_Pin1_4	FALSE	...([ST])P.	Q969F2	9606_0:001636	14	19	RRESPE	-1.19163	-0.624727	-1.16822	-0.71049	-0.431792	-0.81139	-1.41679	-0.412878	-0.523498	-0.968612
DOC_WW_Pin1_4	FALSE	...([ST])P.	A4FUJ8	9606_0:004ca1	567	572	ENSTPG	-0.422682	-1.09874	-1.31794	-0.696354	-0.536612	-0.432432	-0.572211	-0.762942	-0.610106	-0.508898
DOC_WW_Pin1_4	FALSE	...([ST])P.	A0FGR9	9606_0:000fe7	693	698	GPHSPG	0.149225	-0.927838	-0.842175	0.586983	0.611692	1.11798	1.1292	2.62277	2.97698	2.11209
DOC_WW_Pin1_4	FALSE	...([ST])P.	Q8NDV7	9606_0:003cab	767	772	DKTSPN	-1.60579	-1.88225	-1.57316	-1.03056	-1.24507	-0.412995	-0.942917	-0.378959	0.726345	-1.01171
DOC_WW_Pin1_4	FALSE	...([ST])P.	Q9C0H9	9606_0:003e32	840	845	LSQSPK	0.82981	-0.870796	-0.102522	0.262652	-0.619877	-0.985814	0.941197	0.0915733	0.166613	-0.893181
DOC_WW_Pin1_4	FALSE	...([ST])P.	A0A024R1K0	9606_0:004b75	689	694	SMLSPS	1.07895	1.14786	-0.164639	0.967502	1.23116	-0.203833	0.978345	1.15689	0.0281809	2.03694
DOC_WW_Pin1_4	FALSE	...([ST])P.	Q9BRD4	9606_0:00420a	764	769	ANSTPV	-0.803533	-1.05812	-0.7082	-1.12658	-0.389696	0.0440291	-0.869044	0.419081	0.893928	0.924382
DOC_WW_Pin1_4	FALSE	...([ST])P.	A0A024R1Y6	9606_0:004534	55	60	LEGTPS	-0.479333	-0.661082	-0.661082	-0.167087	-0.411666	-0.411666	-0.21278	-0.213808	-0.213808	-0.211965
DOC_WW_Pin1_4	FALSE	...([ST])P.	Q5CZA5	9606_0:004626	151	156	GKMSPK	-0.592571	-0.511754	-0.709493	-1.14509	-0.9145	-1.10373	0.0612464	0.0988493	0.0259582	-0.332684
DOC_WW_Pin1_4	FALSE	...([ST])P.	Q8NCD3	9606_0:000b9c	43	48	FEDTPV	-0.112797	-0.0705927	-0.0705927	-0.362355	-0.369198	-0.369198	0.225636	0.283585	0.283585	1.42926
DOC_WW_Pin1_4	FALSE	...([ST])P.	P54259	9606_0:0031b5	665	670	RTGTPP	-1.98837	-1.90142	-2.04306	0.164294	0.241719	0.227829	0.549683	0.604603	0.685462	1.18971
DOC_WW_Pin1_4	FALSE	...([ST])P.	A0A024R1E5	9606_0:004b3f	2090	2095	PLSSPP	-2.72374	-2.3085	-1.69874	-2.12998	-1.51439	-0.924009	-1.62225	-1.17942	-0.525954	-0.661895
DOC_WW_Pin1_4	FALSE	...([ST])P.	Q9H9J4	9606_0:001f0f	852	857	EGLSPA	-0.60794	-0.951056	-0.806515	-0.182577	-0.497642	-0.196076	0.466094	0.385275	1.12895	-0.274049
DOC_WW_Pin1_4	FALSE	...([ST])P.	Q01804	9606_0:0014b7	574	579	LLVSPE	-0.956316	-0.932242	-1.12774	0.271181	-0.228889	-0.84033	-0.546551	0.22226	0.318819	-0.26373
DOC_WW_Pin1_4	FALSE	...([ST])P.	A0A384MDP3	9606_0:004b3d	358	363	EAGSPG	-1.71749	-1.12305	-1.14246	-0.922915	-0.751257	-0.732874	-1.17379	-1.1334	-1.09992	-0.588057
DOC_WW_Pin1_4	FALSE	...([ST])P.	A0A140VK53	9606_0:003c44	200	205	ESSSPR	1.32221	1.73615	2.03099	0.0396919	0.365245	-0.0846103	1.1342	1.40216	1.5858	1.03287
DOC_WW_Pin1_4	FALSE	...([ST])P.	A0A024R6E4	9606_0:003622	422	427	SLSSPS	0.943612	0.13458	-0.686395	0.834523	-0.0470438	-0.55722	0.802808	0.183998	0.136232	-0.108675
DOC_WW_Pin1_4	FALSE	...([ST])P.	A0A024R0R3	9606_0:004428	310	315	SEQTPA	-0.865659	-1.64404	-1.47688	-0.662168	-0.650312	-0.659629	-0.596505	-0.980245	-0.491309	0.131946
DOC_WW_Pin1_4	FALSE	...([ST])P.	P28838	9606_0:0013df	265	270	YKGSPN	-1.35011	-1.4135	-1.50144	-1.40988	-1.3988	-1.39865	-1.28703	-1.25782	-1.15264	-1.03299
DOC_WW_Pin1_4	FALSE	...([ST])P.	P58004	9606_0:0000c0	228	233	QAPTPP	0.0637135	-0.119844	-1.08421	-0.589117	-0.248813	-0.446864	0.379929	-0.332183	-0.290735	-0.813013
DOC_WW_Pin1_4	FALSE	...([ST])P.	P06401	9606_0:002c91	347	352	ASSTPV	-1.69308	-1.40289	-1.40289	-0.826129	-0.371895	-0.371895	-0.392372	0.117642	0.117642	0.776607
DOC_WW_Pin1_4	FALSE	...([ST])P.	A8K031	9606_0:00427a	27	32	GLYTPQ	0.766904	1.24331	0.695601	1.02219	0.773927	0.26202	1.25495	1.42784	1.18284	1.4656
DOC_WW_Pin1_4	FALSE	...([ST])P.	A0A024R162	9606_0:00264f	11	16	HHQTPD	0.665017	0.665017	0.665017	0.222965	0.222965	0.222965	-0.0737765	-0.0737765	-0.0737765	-1.45972
DOC_WW_Pin1_4	FALSE	...([ST])P.	H3BS19	9606_0:003c4d	2240	2245	SGDTPK	-0.803479	-0.845956	-0.845956	-0.624576	-0.557192	-0.557192	-0.286516	-0.253075	-0.253075	0.80199
DOC_WW_Pin1_4	FALSE	...([ST])P.	A6NE01	9606_0:0032f7	1944	1949	KSWSPS	0.4083	0.4083	0.4083	-0.463622	-0.463622	-0.463622	-0.14632	-0.14632	-0.14632	0.429585
DOC_WW_Pin1_4	FALSE	...([ST])P.	Q96JK2	9606_0:0036b3	624	629	LSSSPT	0.278688	0.145122	-0.277257	0.54691	0.17403	0.0196087	0.400984	0.645602	0.516564	1.48124
DOC_WW_Pin1_4	FALSE	...([ST])P.	A0A024R8V6	9606_0:004093	578	583	LSTSPK	0.722779	0.574671	-0.0839809	0.544501	-0.172119	-0.288873	1.38671	0.978595	1.35114	1.13088
DOC_WW_Pin1_4	FALSE	...([ST])P.	A0A0B4J1S8	9606_0:0001e0	254	259	PSLSPA	-2.64913	-1.81078	-1.38134	-0.824144	-0.338093	-0.596405	-0.683494	-0.46605	-0.244433	-0.103417
DOC_WW_Pin1_4	FALSE	...([ST])P.	Q8IYL2	9606_0:00137d	74	79	GQGSPG	-1.47422	-1.04266	-1.16864	-0.664582	-0.435525	-0.56585	-0.714159	-0.53281	-0.398226	0.111303
DOC_WW_Pin1_4	FALSE	...([ST])P.	Q14203	9606_0:000b1a	101	106	DTTSPE	-0.609947	0.0295381	-1.74713	-0.313552	0.233934	-0.842585	0.370623	0.639975	-0.0346481	-0.93939
DOC_WW_Pin1_4	FALSE	...([ST])P.	P12259	9606_0:000134	913	918	DTGSPS	-2.35702	-2.02445	-2.15803	-1.23587	-1.03866	-0.978825	-0.298309	-0.131615	-0.124909	0.350679
DOC_WW_Pin1_4	FALSE	...([ST])P.	A6NHQ4	9606_0:004162	63	68	AARSPV	-1.19306	-1.19627	-1.23749	-0.248614	-0.429798	-0.43695	0.0192384	0.00816424	0.0373891	0.147111
DOC_WW_Pin1_4	FALSE	...([ST])P.	O95817	9606_0:002738	373	378	PPPSPG	-0.594977	-0.655102	-0.655102	-0.439386	0.0613734	0.0613734	-0.127983	0.0204395	0.0204395	0.254616
DOC_WW_Pin1_4	FALSE	...([ST])P.	Q8IYS1	9606_0:001b59	157	162	VLGTPA	0.964086	0.961435	0.929219	1.04653	1.05253	1.07223	1.05501	1.04038	1.04328	1.76437
DOC_WW_Pin1_4	FALSE	...([ST])P.	O00401	9606_0:001d88	453	458	QESTPP	-1.0666	-0.85086	-1.61721	-1.46503	-0.502483	-0.366652	-1.55	-0.832931	-0.888662	-1.32178
DOC_WW_Pin1_4	FALSE	...([ST])P.	B3KWR7	9606_0:003e7a	446	451	RESSPK	0.700728	0.910734	-1.10721	0.909903	0.989694	-0.349819	0.996881	1.16041	0.577777	-0.631633
DOC_WW_Pin1_4	FALSE	...([ST])P.	Q96PD2	9606_0:0010a4	589	594	HEETPV	0.247361	-0.892617	-0.646525	0.043181	-1.32509	-1.24766	0.0650479	-0.957885	-0.853457	-0.222816
DOC_WW_Pin1_4	FALSE	...([ST])P.	A0A0S2Z693	9606_0:000fdd	705	710	NRHTPL	-0.757836	-0.440641	-0.755146	-0.800295	-0.6504	-0.865838	-0.672279	-0.528987	-0.454677	0.609346
DOC_WW_Pin1_4	FALSE	...([ST])P.	B2KYM6	9606_0:003d9e	98	103	NPNSPS	-0.444825	-0.625255	-0.329426	-0.498563	-0.182712	-0.602794	1.41094	0.885445	1.34194	-0.544923
DOC_WW_Pin1_4	FALSE	...([ST])P.	Q96JM7	9606_0:001a40	541	546	PPLSPL	-0.238683	-0.747022	-0.710742	-0.695382	-0.40787	-0.21271	-0.436095	-0.568667	-0.346099	-1.23074
DOC_WW_Pin1_4	FALSE	...([ST])P.	O60500	9606_0:0042a7	1142	1147	RDFSPQ	-0.331422	0.128296	-0.651619	0.0687727	-0.491977	-0.877846	0.0756726	0.554925	0.291041	-0.104143
DOC_WW_Pin1_4	FALSE	...([ST])P.	B7Z3Q4	9606_0:00092e	151	156	PSDTPP	-0.323494	-0.30534	1.06867	-0.396533	-0.169839	-0.0608147	-0.365928	-0.231764	1.1928	1.61411
DOC_WW_Pin1_4	FALSE	...([ST])P.	Q9ULL5	9606_0:004533	1325	1330	PPATPA	-1.6006	-1.45945	-0.538657	-1.31919	-1.13141	-0.28455	-1.19191	-1.01978	-0.107394	-0.571059
DOC_WW_Pin1_4	FALSE	...([ST])P.	A0A087WYL5	9606_0:003c69	165	170	TVTSPV	0.663728	0.169552	-0.149849	0.553829	0.621079	0.40432	0.867691	0.588207	0.313189	-0.374019
DOC_WW_Pin1_4	FALSE	...([ST])P.	A0A087X0K8	9606_0:003dd5	1017	1022	GHHSPA	-0.588127	-0.588127	-0.962114	-0.374396	-0.374396	-0.87243	0.879881	0.879881	1.07429	0.205163
DOC_WW_Pin1_4	FALSE	...([ST])P.	A0A0A0MSI2	9606_0:000670	770	775	EPLSPI	0.984777	1.43438	1.46512	0.58573	1.42164	1.09394	0.667813	1.65151	2.68307	2.795
DOC_WW_Pin1_4	FALSE	...([ST])P.	Q674R7	9606_0:00203a	92	97	IPATPP	-1.29386	-1.29386	-2.20319	0.0755579	0.0755579	0.613574	-0.0453773	-0.0453773	0.565052	0.230226
DOC_WW_Pin1_4	FALSE	...([ST])P.	A0A024R632	9606_0:003b15	136	141	MLGSPE	-0.470346	-1.8434	-1.61873	-0.552484	-1.8601	-1.61365	-0.784893	-2.09972	-1.74372	-0.906255
DOC_WW_Pin1_4	FALSE	...([ST])P.	Q9UPA5	9606_0:000feb	3876	3881	PGGTPG	-1.53068	-0.858214	-0.858214	-1.35432	-1.5055	-1.5055	-1.10009	-1.09092	-1.09092	-0.490198
DOC_WW_Pin1_4	FALSE	...([ST])P.	Q6ZTQ3	9606_0:001496	175	180	EPDSPV	0.0581354	-0.661959	-1.12145	-0.135189	-0.552172	-0.715489	-0.369904	-0.552696	-0.662859	0.414305
DOC_WW_Pin1_4	FALSE	...([ST])P.	O43497	9606_0:003d49	514	519	PRASPE	0.283416	-0.995808	-0.513762	0.775148	-0.281181	0.449372	0.877683	0.356198	1.33266	-0.351026
DOC_WW_Pin1_4	FALSE	...([ST])P.	Q9BQI5	9606_0:000359	156	161	VRKSPR	-0.492585	-0.239061	-1.38016	0.628858	0.833977	0.0186019	1.04181	1.11651	0.952551	0.764527
DOC_WW_Pin1_4	FALSE	...([ST])P.	H7C175	9606_0:003d35	1100	1105	FLLTPV	1.10795	-0.0188568	0.112413	0.776854	-0.396864	-0.134874	1.21996	0.509646	0.441408	0.489471
DOC_WW_Pin1_4	FALSE	...([ST])P.	A0A0D9SEX9	9606_0:0003f3	639	644	GLLSPI	-0.732112	-0.26438	0.214706	0.0616381	-0.0224051	0.00793577	0.349417	1.00766	1.12568	1.33041
DOC_WW_Pin1_4	FALSE	...([ST])P.	Q5THK1	9606_0:004bd3	151	156	EKTSPS	-0.787885	-0.766691	-0.766691	-0.742962	-0.810666	-0.810666	-0.445395	-0.440413	-0.440413	-0.0960151
DOC_WW_Pin1_4	FALSE	...([ST])P.	A0A140VKG4	9606_0:001740	5	10	DIETPL	-0.669193	-0.932024	-0.465271	-0.944614	-0.791585	-1.19053	-0.223808	0.0288148	-0.130893	0.757016
DOC_WW_Pin1_4	FALSE	...([ST])P.	Q96PD2	9606_0:0010a4	516	521	TTVTPN	1.10014	0.54448	0.493214	1.19588	1.22027	1.18268	1.26862	0.904876	0.848056	-0.0644735
DOC_WW_Pin1_4	FALSE	...([ST])P.	A0A024QZW3	9606_0:001aad	42	47	AGSSPA	-2.0902	-2.44387	-2.89821	-0.96116	-0.947242	-0.389313	-0.463204	-0.343177	-0.717033	-0.0188681
DOC_WW_Pin1_4	FALSE	...([ST])P.		9606_0:0030f8	132	137	PASSPC	-1.31608	-1.72543	-1.36202	-0.288466	0.0179972	-1.18505	0.0896151	0.633264	0.653765	-0.331968
DOC_WW_Pin1_4	FALSE	...([ST])P.	B2R612	9606_0:0019dc	154	159	FLISPP	1.0741	0.93196	0.925834	0.283101	0.533153	0.880846	0.343175	0.563097	0.871108	1.22465
DOC_WW_Pin1_4	FALSE	...([ST])P.	Q13438	9606_0:002f33	332	337	QDPSPE	-1.73059	-1.63152	-1.51259	-1.34059	-1.45083	-1.44149	-0.818414	-0.977953	-0.836944	-0.93353
DOC_WW_Pin1_4	FALSE	...([ST])P.	A6NC98	9606_0:002b74	577	582	ESGSPV	-1.19013	-1.62854	-1.43977	-1.95415	-1.91085	-1.1959	-1.64571	-1.57347	-0.91998	0.337912
DOC_WW_Pin1_4	FALSE	...([ST])P.	E9PEI6	9606_0:0019f6	749	754	ENTTPS	0.396909	0.396909	0.474888	0.126178	0.126178	0.215886	0.441554	0.441554	0.502533	1.30862
DOC_WW_Pin1_4	FALSE	...([ST])P.	Q5H9L4	9606_0:004f1b	13	18	NDSTPT	-2.98497	-2.94184	-1.87347	-0.613446	-0.637911	-1.25078	-0.654496	-0.777263	-0.621414	-0.510331
DOC_WW_Pin1_4	FALSE	...([ST])P.	O43166	9606_0:003695	22	27	TDGTPK	-3.17031	-2.00895	-1.45088	-2.68826	-0.450584	-0.230435	-2.89578	-0.212712	0.198299	0.122188
DOC_WW_Pin1_4	FALSE	...([ST])P.	A0A140VK53	9606_0:003c44	1420	1425	SASSPE	0.855386	-0.668378	-0.93381	0.784217	0.525021	0.842795	0.968047	0.881847	0.63537	1.16478
DOC_WW_Pin1_4	FALSE	...([ST])P.	Q58F21	9606_0:0003ad	187	192	TSISPL	0.0168483	-0.349145	0.153747	-0.299663	-0.49266	-0.365207	0.33684	0.446419	0.622066	1.51807
DOC_WW_Pin1_4	FALSE	...([ST])P.	O75400	9606_0:000d48	184	189	EHKSPD	0.107297	-0.096166	0.00669913	0.572662	0.22884	0.580518	0.74685	0.478907	0.786536	1.02258
DOC_WW_Pin1_4	FALSE	...([ST])P.	Q86Y26	9606_0:00394a	570	575	ALDSPR	-0.784077	-0.940384	-0.940384	-0.714177	-0.686295	-0.686295	-0.260078	-0.0989218	-0.0989218	0.286709
DOC_WW_Pin1_4	FALSE	...([ST])P.	A0A075B6E9	9606_0:000218	1303	1308	EDVSPS	-2.07706	-1.11023	-1.19131	-1.40616	-0.0209812	0.319734	-0.811066	0.242325	1.30348	-0.366306
DOC_WW_Pin1_4	FALSE	...([ST])P.	Q68D51	9606_0:000014	331	336	MWRSPS	0.440873	-1.04501	-0.876178	0.350463	-0.862115	-0.941889	0.421832	-0.648145	-0.279229	-0.269681
DOC_WW_Pin1_4	FALSE	...([ST])P.	Q6ZS17	9606_0:003972	652	657	TSMSPP	-1.1654	-1.52051	-1.58323	0.0130826	0.538459	0.505134	-0.694552	-0.246994	0.100447	0.676589
DOC_WW_Pin1_4	FALSE	...([ST])P.	Q9UHD9	9606_0:004f75	473	478	PSFTPG	-2.28017	-2.94485	-2.52475	-1.69787	-1.58719	-1.46935	-1.24037	-1.72305	-1.25088	-0.607239
DOC_WW_Pin1_4	FALSE	...([ST])P.	P13688	9606_0:004475	86	91	QQATPG	-1.25369	-0.953666	-1.12542	-0.876216	-0.561092	-0.522658	-1.09676	-0.873533	-0.792	-0.840662
DOC_WW_Pin1_4	FALSE	...([ST])P.	B4DQZ7	9606_0:00364f	678	683	EVATPP	-0.878574	-1.76347	-1.1948	-0.542228	-0.665431	-0.576839	-0.477377	0.144587	-0.114869	-0.545101
DOC_WW_Pin1_4	FALSE	...([ST])P.	B7Z240	9606_0:00012d	554	559	HQESPA	0.0962755	-1.28773	-1.45266	-0.682947	-0.984357	-1.03474	0.541787	0.004686	-0.221188	0.0517053
DOC_WW_Pin1_4	FALSE	...([ST])P.	Q92585	9606_0:001734	286	291	ATQTPL	-0.55955	-0.526437	-0.562561	-0.254102	-0.101918	-0.10682	0.0198951	0.200486	0.202359	0.818942
DOC_WW_Pin1_4	FALSE	...([ST])P.	P21333	9606_0:004fc5	1051	1056	VPGSPF	0.568716	1.19144	0.371673	0.800436	1.0686	0.137962	0.674749	1.00484	0.241844	1.29722
DOC_WW_Pin1_4	FALSE	...([ST])P.	P41218	9606_0:000006	223	228	KYESPE	0.440343	0.440343	0.440343	0.456845	0.456845	0.456845	0.444636	0.444636	0.444636	-0.172218
DOC_WW_Pin1_4	FALSE	...([ST])P.	Q5VWQ8	9606_0:0023bd	838	843	LPLSPR	-0.953019	-0.00814285	-1.31531	-0.307434	0.0616676	-0.221593	1.72012	1.44061	1.78944	0.289965
DOC_WW_Pin1_4	FALSE	...([ST])P.	Q6ZS10	9606_0:00469e	26	31	ENSTPP	-2.74925	-2.67089	-2.86395	-0.302872	-0.529114	-0.502787	0.159675	-0.0388286	0.0708673	-0.0935459
DOC_WW_Pin1_4	FALSE	...([ST])P.	A0A3B3IRW6	9606_0:002ce6	664	669	NITSPD	-0.15886	-0.251147	-0.612203	-0.162289	-0.453593	-0.093899	-0.132345	0.477625	1.33644	-0.418497
DOC_WW_Pin1_4	FALSE	...([ST])P.	P32927	9606_0:004b97	616	621	SQKSPP	-0.841699	-0.98015	-0.98015	-0.0911866	-0.160963	-0.160963	-0.340723	0.0729752	0.0729752	-0.671455
DOC_WW_Pin1_4	FALSE	...([ST])P.	Q8IZ41	9606_0:002490	382	387	SRSSPK	0.474344	-0.590467	-1.43581	0.456787	-0.815094	-0.657834	0.594848	0.389609	0.708724	0.0704476
DOC_WW_Pin1_4	FALSE	...([ST])P.	Q6ZRV0	9606_0:00131c	791	796	PGSSPC	0.419716	-0.46259	-0.735357	-0.025014	-0.121735	-0.100858	0.453979	-0.168883	-0.0908194	-0.748228
DOC_WW_Pin1_4	FALSE	...([ST])P.	Q6ZU65	9606_0:001d2e	705	710	KECSPK	1.10226	-1.2787	-0.72514	0.907797	0.517527	-0.556451	-0.543574	1.10827	1.70093	-0.352122
DOC_WW_Pin1_4	FALSE	...([ST])P.	Q8IUE1	9606_0:004e47	203	208	ELVSPE	-0.966979	0.107742	-0.837536	-0.622024	-1.13321	-1.0802	-0.473438	-0.365632	-0.250945	0.613221
DOC_WW_Pin1_4	FALSE	...([ST])P.	B2RWN8	9606_0:0029d4	1105	1110	IQSSPP	0.0613388	0.0810613	-0.0153187	0.130596	-0.936834	-1.08631	0.62636	0.277871	0.733811	-0.22647
DOC_WW_Pin1_4	FALSE	...([ST])P.	F5GWJ5	9606_0:002eed	1137	1142	RRETPS	-0.224604	0.0144233	-0.703913	-1.26819	-1.67119	-1.28909	0.021488	-0.384692	-0.00694572	0.609117
DOC_WW_Pin1_4	FALSE	...([ST])P.	Q96KW2	9606_0:001b4f	277	282	SFETPE	1.42946	1.4435	1.28744	-0.174586	-0.453952	-0.463337	1.27569	0.577994	0.607933	0.529051
DOC_WW_Pin1_4	FALSE	...([ST])P.		9606_0:0044b5	585	590	SATTPR	-0.640895	-1.66643	-1.57333	-1.63283	-1.59097	-0.870343	-0.46509	-1.07355	-0.0229179	-0.387083
DOC_WW_Pin1_4	FALSE	...([ST])P.	P98171	9606_0:004fdc	942	947	GPRSPK	-1.15565	-1.04649	-0.54453	-0.571029	-0.8777	0.00179176	0.73404	1.11699	1.85519	0.69835
DOC_WW_Pin1_4	FALSE	...([ST])P.	A8MQ02	9606_0:001a9b	1355	1360	IPATPV	-2.13514	-1.19099	-1.2473	-2.27584	-1.80162	-0.961494	-0.656104	-0.209794	0.453485	0.3144
DOC_WW_Pin1_4	FALSE	...([ST])P.	Q96KQ4	9606_0:0034af	328	333	GTSSPQ	0.74425	0.628933	-1.20939	0.793901	0.0879929	0.0169359	0.910096	0.852948	0.176419	-0.998933
DOC_WW_Pin1_4	FALSE	...([ST])P.	P85037	9606_0:001ded	403	408	CFRTPF	0.678346	0.885059	-0.310321	0.628871	1.00465	0.225904	0.647429	1.00352	0.460241	-0.64686
DOC_WW_Pin1_4	FALSE	...([ST])P.	E9PKC0	9606_0:002a13	359	364	KARSPY	-1.60861	-1.5301	-0.639432	-0.807991	-0.99481	-0.634498	-0.768524	0.131764	1.14963	-0.446001
DOC_WW_Pin1_4	FALSE	...([ST])P.	H3BN63	9606_0:0039b7	721	726	DMCSPA	1.43453	1.55985	1.3746	0.453503	0.143756	0.151859	2.441	2.84204	2.8415	2.14431
DOC_WW_Pin1_4	FALSE	...([ST])P.	Q9P242	9606_0:000d0c	443	448	RSLTPL	0.143288	0.884475	0.884475	0.458339	1.08265	1.08265	0.750326	1.20321	1.20321	2.3305
DOC_WW_Pin1_4	FALSE	...([ST])P.	Q13202	9606_0:002ea8	423	428	KLDSPS	-0.147177	1.29357	1.82224	0.378449	-0.124305	0.244401	1.00062	0.544215	1.65954	0.152912
DOC_WW_Pin1_4	FALSE	...([ST])P.	O60281	9606_0:001a92	1155	1160	FLPSPV	-0.225079	-0.415387	-0.391207	-0.601203	-0.582563	-0.557607	-0.230584	0.0156095	-0.00585915	0.166541
DOC_WW_Pin1_4	FALSE	...([ST])P.	Q6NTE8	9606_0:001699	213	218	ELWSPI	-0.0176647	-0.329482	-0.846522	-0.766587	-0.696229	-0.708832	0.527455	0.529787	0.433941	0.182151
DOC_WW_Pin1_4	FALSE	...([ST])P.	Q14203	9606_0:000b1a	194	199	IIPTPV	-1.46954	-1.68346	-1.6985	-1.42199	-1.20322	-0.987729	-0.418802	-0.755044	-0.39399	0.0009631
DOC_WW_Pin1_4	FALSE	...([ST])P.	Q9HAS0	9606_0:004077	55	60	EDGSPS	-0.281343	-0.726188	-0.935907	0.329687	0.159871	0.0649399	0.405466	-0.483955	-0.409744	-0.834406
DOC_WW_Pin1_4	FALSE	...([ST])P.	Q8IX07	9606_0:003c06	890	895	EARTPA	-0.572732	-0.394363	-0.867315	0.743601	0.168444	0.468945	0.897945	0.540584	1.63875	-0.331733
DOC_WW_Pin1_4	FALSE	...([ST])P.	Q9P2J2	9606_0:0000c1	900	905	EDISPV	1.02283	1.10831	0.650374	0.947087	1.03246	1.2015	1.29028	1.38654	0.986027	0.508388
DOC_WW_Pin1_4	FALSE	...([ST])P.	A0A024R370	9606_0:000e07	140	145	QSRTPE	-1.88065	-1.49011	-1.17599	-0.0990819	-0.78104	-0.916964	-0.942501	-0.588676	0.319073	-0.238071
DOC_WW_Pin1_4	FALSE	...([ST])P.	Q9UIU6	9606_0:003585	433	438	TSYSPS	0.460962	-1.61364	-1.61364	0.597585	-0.201125	-0.201125	0.562133	0.249625	0.249625	0.31588
DOC_WW_Pin1_4	FALSE	...([ST])P.	P11277	9606_0:00349f	1222	1227	KVLSPV	-1.61538	-1.53156	-0.807335	-1.96311	-2.11978	-1.64772	-1.62758	-1.57043	-0.887694	-0.367293
DOC_WW_Pin1_4	FALSE	...([ST])P.	Q99550	9606_0:00316b	933	938	ASRSPE	0.667969	-0.949774	-0.882679	0.556408	0.563675	0.595247	0.960825	1.37137	1.52168	0.194816
DOC_WW_Pin1_4	FALSE	...([ST])P.	B7ZMJ3	9606_0:0005e8	260	265	EPPSPT	-1.25662	-1.07711	-0.992423	-0.611828	-0.512647	-0.428532	-0.0237426	0.0302265	0.155706	-0.106391
DOC_WW_Pin1_4	FALSE	...([ST])P.	A0A384MEH2	9606_0:00423d	338	343	SASTPP	0.161725	0.38045	-0.738992	0.117601	0.0949385	-0.0778716	1.0361	0.919328	0.900801	0.473014
DOC_WW_Pin1_4	FALSE	...([ST])P.	Q9UHF7	9606_0:0022a6	1090	1095	PNYSPP	-0.10518	0.81872	-0.278963	-0.323849	0.852589	0.57681	1.09914	1.21437	1.5076	1.01398
DOC_WW_Pin1_4	FALSE	...([ST])P.	Q12947	9606_0:001b84	327	332	ECHSPY	0.366519	0.0567848	-0.530686	0.16448	0.408466	-0.430858	0.280069	0.827975	2.14806	1.37931
DOC_WW_Pin1_4	FALSE	...([ST])P.	Q5JXC2	9606_0:0000f0	366	371	LPPTPT	-1.49044	-1.48793	-1.47581	-0.133067	-0.517087	-0.677696	-0.0480047	-0.403923	-0.479669	1.09266
DOC_WW_Pin1_4	FALSE	...([ST])P.	B2RBI8	9606_0:00278b	683	688	MTNSPV	-0.822563	-1.51156	-1.68677	-1.22443	-0.554853	-0.42417	-0.210638	1.09339	1.86815	0.656415
DOC_WW_Pin1_4	FALSE	...([ST])P.	Q96NM4	9606_0:00497b	365	370	SGASPA	-0.919841	-1.57657	-1.69681	0.506068	0.156342	0.807575	0.746952	-0.00586437	0.594353	0.611227
DOC_WW_Pin1_4	FALSE	...([ST])P.	Q6IMN6	9606_0:003308	653	658	PSATPG	-0.761584	-1.0745	-1.08189	-0.81377	-0.164224	-0.0307716	-0.391882	-0.517829	-0.155051	-0.628783
DOC_WW_Pin1_4	FALSE	...([ST])P.	Q13308	9606_0:001a74	171	176	RDGTPL	-0.856179	-1.2731	-0.918363	-1.09405	-1.24985	-0.76028	-1.05598	-1.2212	-0.666044	-0.343172
DOC_WW_Pin1_4	FALSE	...([ST])P.	P18146	9606_0:001886	183	188	ASQSPP	0.783396	-0.397638	-1.07443	0.207798	-0.504932	0.192774	0.813631	-0.156656	1.22964	0.45322
DOC_WW_Pin1_4	FALSE	...([ST])P.	O15117	9606_0:0015fb	164	169	SGPTPP	-1.40355	-1.23232	-1.24166	-0.812189	-0.696022	-0.661573	-1.177	-0.495964	-0.422555	-0.95582
DOC_WW_Pin1_4	FALSE	...([ST])P.	Q03164	9606_0:002bfd	1284	1289	QATTPA	-1.19893	-0.970899	-0.985689	-0.842238	-0.199014	-0.55592	-1.04028	-0.337993	-0.402937	0.0539861
DOC_WW_Pin1_4	FALSE	...([ST])P.	Q9NZM4	9606_0:0044a4	1400	1405	PEGTPA	-2.74792	-2.08914	-1.6143	-0.887116	-0.470788	-0.448185	-1.06829	-0.90904	-0.648481	-0.762796
DOC_WW_Pin1_4	FALSE	...([ST])P.	Q12857	9606_0:000498	374	379	GFSSPS	-2.20943	-1.9188	-1.5931	-0.48505	-0.267232	0.0068149	0.477685	0.67594	2.39738	0.817622
DOC_WW_Pin1_4	FALSE	...([ST])P.	Q9Y572	9606_0:00353d	248	253	GPETPG	0.45768	-0.515434	-0.719287	1.16517	0.187925	0.100887	0.558132	-0.329625	-0.470644	-1.1095
DOC_WW_Pin1_4	FALSE	...([ST])P.	Q96AY4	9606_0:004ce7	2247	2252	GYSSPT	0.495131	0.763097	-1.11232	0.6637	0.84795	0.152883	1.26431	1.34981	1.69985	1.35912
DOC_WW_Pin1_4	FALSE	...([ST])P.	E0XEN6	9606_0:0015c4	259	264	TTSSPE	-0.174611	-0.430952	-1.52915	0.0517885	0.247451	-0.170063	0.567694	0.844712	0.604137	0.31702
DOC_WW_Pin1_4	FALSE	...([ST])P.	A0A1W2PQF1	9606_0:003da1	345	350	RTFSPH	0.369981	0.234297	0.229546	0.557319	0.383056	0.137711	0.703878	0.463637	0.848646	0.768198
DOC_WW_Pin1_4	FALSE	...([ST])P.	B3KX39	9606_0:00236e	1544	1549	YSLSPS	0.384163	-0.0813597	-0.703858	0.707699	-0.59237	-0.961344	0.895007	0.296899	-0.495352	0.857131
DOC_WW_Pin1_4	FALSE	...([ST])P.	Q9P2J2	9606_0:0000c1	871	876	EPRTPA	-1.28102	-1.24345	-1.42343	-1.28982	-1.36371	0.104164	-1.07682	-1.08669	0.103967	0.495904
DOC_WW_Pin1_4	FALSE	...([ST])P.	Q86VE0	9606_0:0047ea	330	335	VEITPE	-1.45137	-1.35432	-1.33492	-0.842097	-1.55871	-1.54425	-0.401866	-0.0822873	-0.0618926	-0.265927
DOC_WW_Pin1_4	FALSE	...([ST])P.	Q9BRR8	9606_0:004331	68	73	EGWTPS	-0.638031	-0.081059	0.182637	-0.690484	0.0575281	0.313638	-0.316683	0.0885032	0.379415	1.18954
DOC_WW_Pin1_4	FALSE	...([ST])P.	A8CDT9	9606_0:00395b	630	635	SGRTPL	-1.26905	-1.63022	-1.42115	-0.567344	-0.783532	-0.772725	-0.796987	-0.585418	-0.21775	0.137999
DOC_WW_Pin1_4	FALSE	...([ST])P.	Q9P2J2	9606_0:0000c1	1045	1050	SYLSPA	-0.180645	-0.294795	-0.91899	-0.174224	-0.153788	-0.0380016	0.102374	0.134964	0.868758	0.0405227
DOC_WW_Pin1_4	FALSE	...([ST])P.	P51826	9606_0:000966	776	781	ELLSPL	1.76381	1.77202	1.0399	1.4744	0.846704	1.15465	1.54039	1.52913	0.634892	2.40384
DOC_WW_Pin1_4	FALSE	...([ST])P.	Q96GP6	9606_0:004c8c	593	598	PLTTPA	-1.58226	-1.31185	-1.57347	-0.386772	-0.473634	-0.506282	-0.546718	-0.511965	-0.248245	-0.450302
DOC_WW_Pin1_4	FALSE	...([ST])P.	Q5TH74	9606_0:0000a2	199	204	VKQSPN	0.755608	0.114024	0.0105793	0.71717	0.212187	0.0541933	0.655244	0.124667	0.0411865	-0.11285
DOC_WW_Pin1_4	FALSE	...([ST])P.	J3QSZ5	9606_0:004b02	955	960	YRLTPD	-1.63264	-0.926909	-1.11069	-0.425879	-0.460001	-0.648247	-0.171246	-0.0244273	-0.277873	-0.262173
DOC_WW_Pin1_4	FALSE	...([ST])P.		9606_0:003156	879	884	QGKSPD	0.292511	0.140139	-1.09058	-1.53445	-1.36756	-1.14027	-0.428173	-0.411235	-0.552345	-0.22144
DOC_WW_Pin1_4	FALSE	...([ST])P.	Q08495	9606_0:00212e	303	308	TEFSPS	-1.20223	-1.9999	-1.29015	-0.934365	-0.584408	-0.702078	-1.22976	-0.47344	-0.112323	-0.58658
DOC_WW_Pin1_4	FALSE	...([ST])P.	Q8IYT8	9606_0:003e63	426	431	VHGSPR	0.730513	0.942838	0.399207	0.020897	0.453704	1.21261	0.998967	1.06401	2.16159	1.36362
DOC_WW_Pin1_4	FALSE	...([ST])P.		9606_0:004e7f	222	227	LYGSPG	-0.0804936	-0.801189	-1.25729	-0.285226	-1.30868	-0.916933	-0.23853	-0.690118	0.173063	-0.00551284
DOC_WW_Pin1_4	FALSE	...([ST])P.	Q5VZ46	9606_0:0002fe	737	742	DSRTPC	-0.892855	-0.754113	-0.757469	-0.850784	-0.845087	-0.922573	0.0457823	0.145709	0.341117	-0.0383164
DOC_WW_Pin1_4	FALSE	...([ST])P.	A0A0S2Z3D0	9606_0:0025f1	43	48	QEDSPL	-1.40185	-1.18043	-1.18732	-0.784731	-0.811603	0.653928	-0.966569	-0.890482	-0.391158	0.125535
DOC_WW_Pin1_4	FALSE	...([ST])P.	Q68DQ2	9606_0:000e48	2100	2105	SEVSPG	1.55677	1.27634	1.27634	1.2609	0.698043	0.698043	1.64043	1.06333	1.06333	-0.465233
DOC_WW_Pin1_4	FALSE	...([ST])P.	Q8IXZ2	9606_0:002333	148	153	FEETPW	-0.959328	-1.11518	-1.09087	-1.36499	-1.12996	-1.25446	-0.664491	-0.665975	-0.305233	0.376016
DOC_WW_Pin1_4	FALSE	...([ST])P.	Q9UKL0	9606_0:0036cd	135	140	LVWSPN	0.567056	0.821552	0.715498	1.45588	1.07872	1.43129	1.55624	1.12655	1.53305	1.35532
DOC_WW_Pin1_4	FALSE	...([ST])P.	Q9Y4F5	9606_0:003518	781	786	GRRSPR	-1.29495	-1.4967	-1.4333	-0.867405	-0.741122	-0.335155	0.316448	0.737941	1.28016	0.610291
DOC_WW_Pin1_4	FALSE	...([ST])P.	A0A087WWD4	9606_0:002e3c	910	915	LSDTPT	-0.041644	-0.233189	-0.705023	0.395964	-0.324794	0.117967	0.244747	0.0128905	-0.128748	0.243229
DOC_WW_Pin1_4	FALSE	...([ST])P.	O75330	9606_0:001861	16	21	CAPSPG	-1.23162	-0.685159	0.264429	-1.04476	-0.523215	-0.220013	-1.14101	-0.494018	0.110875	2.47808
DOC_WW_Pin1_4	FALSE	...([ST])P.	Q8IX90	9606_0:003478	148	153	SEKSPR	0.391569	0.603046	0.603046	-0.415862	-0.35207	-0.35207	0.19565	0.490693	0.490693	0.834184
DOC_WW_Pin1_4	FALSE	...([ST])P.	B3KTZ7	9606_0:003b89	391	396	RPPTPS	-0.0562366	0.852675	-0.603882	0.272954	0.945679	0.774469	0.611915	1.14294	1.05495	0.276309
DOC_WW_Pin1_4	FALSE	...([ST])P.	Q9HCM3	9606_0:00201d	241	246	IVPTPG	1.14331	1.31402	1.31041	0.986544	1.24468	1.2564	1.34376	1.47992	1.48647	1.62428
DOC_WW_Pin1_4	FALSE	...([ST])P.	Q99417	9606_0:0005fa	52	57	GAATPE	-0.478907	-1.01994	-1.60899	-0.693775	-0.939241	-1.34564	-0.8221	-1.14074	-1.2638	-0.787819
DOC_WW_Pin1_4	FALSE	...([ST])P.	P35658	9606_0:0023ef	1478	1483	SATTPS	-0.284194	-1.34092	-1.34537	0.208763	0.391849	0.65406	-0.148907	-0.00608526	0.539295	0.334591
DOC_WW_Pin1_4	FALSE	...([ST])P.	B4DJQ9	9606_0:00319b	187	192	RSSSPR	0.361136	0.699505	-0.935739	0.664528	0.57798	-0.377394	0.448458	0.802158	0.902501	0.972507
DOC_WW_Pin1_4	FALSE	...([ST])P.	Q9Y5I0	9606_0:00180e	769	774	MAFSPS	1.23336	0.15427	-0.0865288	1.92589	-0.278398	-0.150183	2.18166	0.172085	0.160239	2.19381
DOC_WW_Pin1_4	FALSE	...([ST])P.	Q9Y2F5	9606_0:001651	1695	1700	PSPSPS	1.28712	0.322627	0.330072	0.986968	0.866425	0.911503	0.496305	0.769919	0.792167	0.783101
DOC_WW_Pin1_4	FALSE	...([ST])P.	Q86VZ6	9606_0:001db2	95	100	NVSTPP	-1.38879	-0.80536	-2.46174	-0.451415	-0.262356	-0.557849	-0.418225	-0.14703	0.846442	-0.372248
DOC_WW_Pin1_4	FALSE	...([ST])P.	Q8N7W7	9606_0:002cb1	841	846	EATTPI	1.31474	1.43027	-0.830156	0.905812	1.18647	0.533359	0.874669	1.20423	-0.3753	1.01042
DOC_WW_Pin1_4	FALSE	...([ST])P.	A4D1W6	9606_0:001f31	100	105	FGYSPG	0.0754666	0.717208	0.746326	-1.03383	-0.0986737	-0.00840537	0.712103	1.58801	1.68645	-0.271201
DOC_WW_Pin1_4	FALSE	...([ST])P.	A0A494C1J8	9606_0:004c3f	90	95	VPPSPA	-0.340329	-0.0958713	-0.0534617	0.066183	0.233558	0.0995449	-0.0445901	0.121039	0.0563883	0.102083
DOC_WW_Pin1_4	FALSE	...([ST])P.	B4DYM8	9606_0:001912	498	503	HEATPG	-0.751672	-1.15134	-1.49113	-1.71482	-1.07111	-0.839076	-1.2511	-0.708103	-0.491647	0.241093
DOC_WW_Pin1_4	FALSE	...([ST])P.	Q14188	9606_0:000fb7	62	67	IISTPQ	-0.090338	0.320581	-1.81526	0.0983335	0.395825	-0.460827	0.108585	0.582439	0.829321	1.65206
DOC_WW_Pin1_4	FALSE	...([ST])P.	Q494U1	9606_0:000030	431	436	GPVTPL	-0.391542	-0.384719	-0.384719	-0.800164	-0.017263	-0.017263	-0.0435	-0.0216687	-0.0216687	0.94865
DOC_WW_Pin1_4	FALSE	...([ST])P.	Q9Y2K1	9606_0:0036c5	165	170	TVNTPH	-0.465793	-0.704493	-0.682598	-0.180037	0.370416	0.370416	-0.0706968	0.744793	0.744793	0.0236664
DOC_WW_Pin1_4	FALSE	...([ST])P.	P06401	9606_0:002c91	198	203	ASESPH	-1.51231	-0.931773	-0.931773	-0.261069	0.249752	0.249752	0.0866071	1.00498	1.00498	0.110608
DOC_WW_Pin1_4	FALSE	...([ST])P.	A0A024RB56	9606_0:002fb6	244	249	GPPTPG	-1.76625	-1.85785	-1.91297	-2.10538	-2.75089	-2.33424	-1.96187	-2.1302	-1.82188	-0.302315
DOC_WW_Pin1_4	FALSE	...([ST])P.	Q6ZUB1	9606_0:002411	534	539	GCSSPP	-0.0280797	-0.0280797	-0.0280797	-0.438018	-0.438018	-0.438018	0.69178	0.69178	0.69178	0.19535
DOC_WW_Pin1_4	FALSE	...([ST])P.	O60268	9606_0:003c5d	56	61	MGESPS	0.0644972	-0.192914	-1.18818	0.0352984	-0.492176	-0.592353	0.540532	0.187448	0.205413	-0.33173
DOC_WW_Pin1_4	FALSE	...([ST])P.	Q8NDV7	9606_0:003cab	722	727	WGQTPI	0.806001	1.32833	-0.636921	0.927889	1.43327	1.46601	0.826976	1.55144	0.330652	1.48132
DOC_WW_Pin1_4	FALSE	...([ST])P.	E9PEI6	9606_0:0019f6	522	527	GERTPL	-0.509884	-0.509884	-0.399286	0.644004	0.644004	0.707908	0.263163	0.263163	0.172957	1.22226
DOC_WW_Pin1_4	FALSE	...([ST])P.	A0A024R704	9606_0:001cc9	519	524	SEGSPL	-0.777405	-1.36235	-1.36434	-1.01785	-0.495178	-1.1691	-0.657974	-0.224358	0.246103	0.225451
DOC_WW_Pin1_4	FALSE	...([ST])P.	Q6AI39	9606_0:001ba0	619	624	NQTSPI	-0.976968	-1.92651	0.103168	-0.95737	-0.927525	-1.18274	-0.523098	0.407267	0.0896946	-0.379522
DOC_WW_Pin1_4	FALSE	...([ST])P.	Q9BYW2	9606_0:001030	109	114	VDSTPK	-1.34645	-1.38513	-0.574209	-1.71689	-1.62493	-1.39056	-0.756621	-0.782277	-0.416087	-0.411839
DOC_WW_Pin1_4	FALSE	...([ST])P.	Q9HC62	9606_0:001142	119	124	GNKSPN	0.348226	-0.917994	-0.697564	-0.43848	-0.584855	-0.47561	0.153206	0.199607	0.16014	-0.375653
DOC_WW_Pin1_4	FALSE	...([ST])P.	A0A590UJI0	9606_0:002d43	489	494	VPASPS	-1.574	-1.27263	-1.27263	0.585686	0.320994	0.320994	0.938835	0.799518	0.799518	-0.208414
DOC_WW_Pin1_4	FALSE	...([ST])P.	Q96B23	9606_0:004226	374	379	TAVTPQ	-1.26422	-0.796727	-0.796727	-1.47372	-0.850489	-0.850489	-0.978946	-0.284612	-0.284612	-0.177149
DOC_WW_Pin1_4	FALSE	...([ST])P.	A6NNK5	9606_0:003784	430	435	STVSPQ	0.149369	0.0232455	-0.22151	-0.275613	-0.469892	-0.211923	0.0477901	0.252202	0.933401	0.603073
DOC_WW_Pin1_4	FALSE	...([ST])P.	Q5SSJ5	9606_0:0002d6	47	52	TRETPP	0.465789	-0.713892	-0.7943	0.708431	-0.5621	-0.587987	0.511791	-0.190687	-0.0451128	1.00567
DOC_WW_Pin1_4	FALSE	...([ST])P.	Q76N32	9606_0:000b14	513	518	KGQSPL	0.0908609	0.838726	0.838726	-0.735775	-0.669614	-0.669614	0.452594	0.625584	0.625584	1.64938
DOC_WW_Pin1_4	FALSE	...([ST])P.	G5E9G7	9606_0:002dd7	1524	1529	TLLSPR	-2.84755	-2.60866	-1.35692	-0.931163	-1.09826	-0.590296	-1.07648	-1.01422	-0.62654	-0.231306
DOC_WW_Pin1_4	FALSE	...([ST])P.	D6RFE8	9606_0:001222	253	258	ERETPL	-2.08543	-1.74889	-1.54618	-2.08663	-1.87418	-0.948332	-2.06011	-1.87906	-1.26196	-0.825667
DOC_WW_Pin1_4	FALSE	...([ST])P.	Q8TBF8	9606_0:003832	362	367	KPETPM	-2.2529	-1.48444	-1.40693	-1.68171	-1.43923	-1.45633	-1.79692	-1.72836	-1.62065	-0.224686
DOC_WW_Pin1_4	FALSE	...([ST])P.	Q6ZP01	9606_0:00089b	313	318	GSLSPQ	-0.764013	-0.402005	-0.402005	-1.06552	-0.893032	-0.893032	0.0487467	0.145158	0.145158	0.883694
DOC_WW_Pin1_4	FALSE	...([ST])P.	A0A0I9QPQ8	9606_0:0032b5	418	423	IFSTPR	-0.128188	-0.50882	-0.515085	-0.2604	0.0151621	-0.13012	-0.490316	-0.377682	-0.389428	-0.995579
DOC_WW_Pin1_4	FALSE	...([ST])P.	Q12834	9606_0:00029d	51	56	AGRTPG	-0.508135	0.396881	0.462266	-0.219162	0.678915	1.22332	0.986419	1.41344	1.94679	1.29365
DOC_WW_Pin1_4	FALSE	...([ST])P.	B7Z3D7	9606_0:00137b	253	258	SDNSPN	0.101328	-0.824843	-0.341316	-1.2891	-1.3173	-1.30971	-0.505368	-0.650571	-1.04931	-0.794221
DOC_WW_Pin1_4	FALSE	...([ST])P.	A0A1B0GTL5	9606_0:000b9b	979	984	EDASPP	-1.13689	-1.14046	-1.17002	-0.135758	0.0343992	-0.345613	-0.0685105	-0.0292132	-0.0521034	-0.600759
DOC_WW_Pin1_4	FALSE	...([ST])P.	Q86TB9	9606_0:002b58	322	327	PSATPP	-1.84995	-1.80546	-1.68998	0.547258	0.465979	0.273352	-1.1879	0.541213	0.418679	0.0947297
DOC_WW_Pin1_4	FALSE	...([ST])P.	B1ALF6	9606_0:002489	270	275	GPSTPQ	-1.28485	-1.37288	-1.14147	-0.706074	-0.748781	-0.791151	-1.0891	-0.711792	0.196722	0.717365
DOC_WW_Pin1_4	FALSE	...([ST])P.	A0A024R6X7	9606_0:003a2e	368	373	GDRSPE	0.415022	0.309836	0.711328	0.328842	0.248394	-0.391662	0.249087	0.12611	0.963593	0.249667
DOC_WW_Pin1_4	FALSE	...([ST])P.	A0A2R8YD85	9606_0:000b41	2181	2186	SKATPA	-1.48114	-1.83847	-1.40651	-1.41723	-1.35106	-0.659225	-1.14092	-1.01745	-0.662559	0.168223
DOC_WW_Pin1_4	FALSE	...([ST])P.	O14836	9606_0:0040b2	214	219	EAGSPV	-0.188918	-0.852954	-0.866413	0.235048	-0.558176	-0.51503	0.141855	-0.564917	-0.526425	1.3637
LIG_14-3-3_CanoR_1	TRUE	R[^DE]{0,2}[^DEPG]([ST])(([FWYLMV].)|([^PRIKGN]P)|([^PRIKGN].{2,4}[VILMFWYP]))	P78314	9606_0:00126f	278	283	RAHSFT	0.0926345	-0.777631	-0.78085	0.268312	-0.401404	-0.406447	0.376349	0.00796414	0.0369337	0.0352475
LIG_14-3-3_CanoR_1	TRUE	R[^DE]{0,2}[^DEPG]([ST])(([FWYLMV].)|([^PRIKGN]P)|([^PRIKGN].{2,4}[VILMFWYP]))	P78314	9606_0:00126f	332	336	RMSDP	0.111354	-0.820456	-0.59326	0.181995	-0.474756	-0.396069	0.225779	-0.246178	-0.172119	0.318434
LIG_14-3-3_CanoR_1	TRUE	R[^DE]{0,2}[^DEPG]([ST])(([FWYLMV].)|([^PRIKGN]P)|([^PRIKGN].{2,4}[VILMFWYP]))	Q9P0K1	9606_0:001dbe	859	864	RSNSWQ	0.741117	0.652866	-0.292958	0.668023	0.646477	0.197916	0.699085	0.69826	0.365914	1.23961
LIG_14-3-3_CanoR_1	TRUE	R[^DE]{0,2}[^DEPG]([ST])(([FWYLMV].)|([^PRIKGN]P)|([^PRIKGN].{2,4}[VILMFWYP]))	P54253	9606_0:001b8c	772	776	RWSAP	0.840907	1.12414	1.68247	0.620102	1.29494	1.80928	0.769289	1.4822	2.12287	0.974335
LIG_14-3-3_CanoR_1	TRUE	R[^DE]{0,2}[^DEPG]([ST])(([FWYLMV].)|([^PRIKGN]P)|([^PRIKGN].{2,4}[VILMFWYP]))	Q61337	10090_0:0052d5	108	113	RHSSYP	0.382151	0.286657	0.307845	0.240841	-0.454047	-0.455247	0.450496	0.178018	0.189438	0.925541
LIG_14-3-3_CanoR_1	TRUE	R[^DE]{0,2}[^DEPG]([ST])(([FWYLMV].)|([^PRIKGN]P)|([^PRIKGN].{2,4}[VILMFWYP]))	Q61337	10090_0:0052d5	132	137	RSRSAP	1.23559	1.35719	1.37053	1.4786	1.78298	1.79137	1.44638	1.73712	1.75896	1.14533
LIG_14-3-3_CanoR_1	TRUE	R[^DE]{0,2}[^DEPG]([ST])(([FWYLMV].)|([^PRIKGN]P)|([^PRIKGN].{2,4}[VILMFWYP]))	O35147	10116_0:0001db	163	168	RSRSAP	1.05339	1.15775	1.18831	1.63347	1.92053	1.92823	1.57185	1.88218	1.89609	1.63907
LIG_14-3-3_CanoR_1	TRUE	R[^DE]{0,2}[^DEPG]([ST])(([FWYLMV].)|([^PRIKGN]P)|([^PRIKGN].{2,4}[VILMFWYP]))	P13569	9606_0:001d5b	750	754	RISVI	0.8524	0.440309	0.401641	0.401392	0.747615	0.747949	0.350259	0.918874	0.930521	0.933827
LIG_14-3-3_CanoR_1	TRUE	R[^DE]{0,2}[^DEPG]([ST])(([FWYLMV].)|([^PRIKGN]P)|([^PRIKGN].{2,4}[VILMFWYP]))	P13569	9606_0:001d5b	765	769	RQSVL	1.20612	1.40508	1.44424	1.19623	1.45967	1.47396	1.15615	1.38741	1.4055	1.03261
LIG_14-3-3_CanoR_1	TRUE	R[^DE]{0,2}[^DEPG]([ST])(([FWYLMV].)|([^PRIKGN]P)|([^PRIKGN].{2,4}[VILMFWYP]))	O43524	9606_0:001c0c	28	33	RSCTWP	0.19818	0.818371	0.251927	0.552198	1.25052	1.50101	0.412878	1.24082	1.56518	1.00035
LIG_14-3-3_CanoR_1	TRUE	R[^DE]{0,2}[^DEPG]([ST])(([FWYLMV].)|([^PRIKGN]P)|([^PRIKGN].{2,4}[VILMFWYP]))	O43524	9606_0:001c0c	249	254	RAVSMD	0.686395	0.898	1.08788	0.676878	0.969042	1.35598	0.690163	1.00475	1.47531	0.337061
LIG_14-3-3_CanoR_1	TRUE	R[^DE]{0,2}[^DEPG]([ST])(([FWYLMV].)|([^PRIKGN]P)|([^PRIKGN].{2,4}[VILMFWYP]))	P98177	9606_0:004de5	28	33	RSCTWP	-0.143851	0.666077	0.325189	0.954438	1.06687	1.22192	0.923758	1.07963	1.22896	0.985389
LIG_14-3-3_CanoR_1	TRUE	R[^DE]{0,2}[^DEPG]([ST])(([FWYLMV].)|([^PRIKGN]P)|([^PRIKGN].{2,4}[VILMFWYP]))	P98177	9606_0:004de5	193	198	RAASMD	1.04293	0.848492	0.88666	0.984743	0.931284	1.22555	1.01533	0.945438	1.35289	0.321735
LIG_14-3-3_CanoR_1	TRUE	R[^DE]{0,2}[^DEPG]([ST])(([FWYLMV].)|([^PRIKGN]P)|([^PRIKGN].{2,4}[VILMFWYP]))	Q9UQC2	9606_0:002e0f	206	211	RSASFS	0.91066	0.92231	-1.04271	0.865358	0.995162	0.212743	0.904481	1.02225	0.404344	0.308891
LIG_14-3-3_CanoR_1	TRUE	R[^DE]{0,2}[^DEPG]([ST])(([FWYLMV].)|([^PRIKGN]P)|([^PRIKGN].{2,4}[VILMFWYP]))	Q9UQC2	9606_0:002e0f	388	392	RNTLP	0.879181	1.04179	-0.987821	0.643304	0.964856	0.137313	0.651212	0.993096	0.444633	0.879557
LIG_14-3-3_CanoR_1	TRUE	R[^DE]{0,2}[^DEPG]([ST])(([FWYLMV].)|([^PRIKGN]P)|([^PRIKGN].{2,4}[VILMFWYP]))	P56524	9606_0:000a92	241	247	RKTASEP	0.892515	0.98284	1.43656	0.781647	0.888135	1.77296	0.940231	1.00876	1.90077	1.35299
LIG_14-3-3_CanoR_1	TRUE	R[^DE]{0,2}[^DEPG]([ST])(([FWYLMV].)|([^PRIKGN]P)|([^PRIKGN].{2,4}[VILMFWYP]))	P56524	9606_0:000a92	468	473	RTQSAP	0.734019	0.946889	0.939923	1.0154	1.0453	1.98714	1.03915	1.07329	2.11216	1.668
LIG_14-3-3_CanoR_1	TRUE	R[^DE]{0,2}[^DEPG]([ST])(([FWYLMV].)|([^PRIKGN]P)|([^PRIKGN].{2,4}[VILMFWYP]))	P56524	9606_0:000a92	633	638	RAQSSP	0.735758	0.923627	0.93943	0.797371	0.890056	1.6824	0.859069	0.951119	1.76664	1.22343
LIG_14-3-3_CanoR_1	TRUE	R[^DE]{0,2}[^DEPG]([ST])(([FWYLMV].)|([^PRIKGN]P)|([^PRIKGN].{2,4}[VILMFWYP]))	Q9UQL6	9606_0:003eeb	255	261	RKTASEP	0.660356	0.746688	1.40764	0.778134	0.77165	1.83039	0.993434	0.935002	2.01133	1.91815
LIG_14-3-3_CanoR_1	TRUE	R[^DE]{0,2}[^DEPG]([ST])(([FWYLMV].)|([^PRIKGN]P)|([^PRIKGN].{2,4}[VILMFWYP]))	O43896	9606_0:003e2c	1088	1093	RQRSAP	-0.664134	-0.267167	0.0719283	0.968444	0.581908	0.404696	0.458301	0.556333	0.0989603	1.16672
LIG_14-3-3_CanoR_1	TRUE	R[^DE]{0,2}[^DEPG]([ST])(([FWYLMV].)|([^PRIKGN]P)|([^PRIKGN].{2,4}[VILMFWYP]))	Q9H0B6	9606_0:002dfd	578	583	RASSLN	0.671902	0.778112	-1.16745	0.692684	0.629613	-0.138041	0.730303	0.681038	0.306181	1.53151
LIG_14-3-3_CanoR_1	TRUE	R[^DE]{0,2}[^DEPG]([ST])(([FWYLMV].)|([^PRIKGN]P)|([^PRIKGN].{2,4}[VILMFWYP]))	Q6P597	9606_0:0046d5	462	467	RAMSLN	0.224843	0.271407	-1.03113	0.347687	0.375688	-0.351221	0.203056	0.240302	0.0412454	0.661889
LIG_14-3-3_CanoR_1	TRUE	R[^DE]{0,2}[^DEPG]([ST])(([FWYLMV].)|([^PRIKGN]P)|([^PRIKGN].{2,4}[VILMFWYP]))	Q02156	9606_0:000d1d	342	347	RSKSAP	-0.744224	-0.588104	-0.648003	-0.0599196	0.204067	0.339541	-0.0445427	0.174461	0.252311	1.05336
LIG_14-3-3_CanoR_1	TRUE	R[^DE]{0,2}[^DEPG]([ST])(([FWYLMV].)|([^PRIKGN]P)|([^PRIKGN].{2,4}[VILMFWYP]))	Q02156	9606_0:000d1d	363	369	RKALSFD	0.501254	-0.267043	-0.760483	0.690604	0.563206	0.139423	1.17925	0.877853	0.171778	1.08488
LIG_14-3-3_CanoR_1	TRUE	R[^DE]{0,2}[^DEPG]([ST])(([FWYLMV].)|([^PRIKGN]P)|([^PRIKGN].{2,4}[VILMFWYP]))	Q61097	10090_0:003b90	293	301	RSKSHESQL	1.00475	1.19567	0.922689	1.11906	1.50307	2.37113	1.1228	1.41268	1.71951	1.90044
LIG_14-3-3_CanoR_1	TRUE	R[^DE]{0,2}[^DEPG]([ST])(([FWYLMV].)|([^PRIKGN]P)|([^PRIKGN].{2,4}[VILMFWYP]))	Q61097	10090_0:003b90	387	393	RRTESVP	0.0779128	0.338289	-0.943593	0.433611	0.531594	-0.323452	0.377333	0.520109	-0.387068	0.463582
LIG_14-3-3_CanoR_1	TRUE	R[^DE]{0,2}[^DEPG]([ST])(([FWYLMV].)|([^PRIKGN]P)|([^PRIKGN].{2,4}[VILMFWYP]))	O15151	9606_0:00082d	363	368	RTISAP	0.925377	0.724234	0.206622	0.951732	0.742171	0.920702	0.893054	0.720936	0.995611	1.45326
LIG_14-3-3_CanoR_1	TRUE	R[^DE]{0,2}[^DEPG]([ST])(([FWYLMV].)|([^PRIKGN]P)|([^PRIKGN].{2,4}[VILMFWYP]))	O15553	9606_0:003b28	204	212	RNASSAGRL	0.969082	0.969082	0.987257	1.4927	1.4927	1.47035	1.50494	1.50494	1.4909	0.7203
LIG_14-3-3_CanoR_1	TRUE	R[^DE]{0,2}[^DEPG]([ST])(([FWYLMV].)|([^PRIKGN]P)|([^PRIKGN].{2,4}[VILMFWYP]))	O15553	9606_0:003b28	238	243	RPRSLE	1.58624	1.58624	1.52885	1.83784	1.83784	1.75739	1.87311	1.87311	1.92502	0.888133
LIG_14-3-3_CanoR_1	TRUE	R[^DE]{0,2}[^DEPG]([ST])(([FWYLMV].)|([^PRIKGN]P)|([^PRIKGN].{2,4}[VILMFWYP]))	Q96PU5	9606_0:0041f7	338	343	RSCSVT	0.550393	0.45457	-1.30643	0.508951	0.42478	0.175655	0.334259	0.486427	0.108856	0.730421
LIG_14-3-3_CanoR_1	TRUE	R[^DE]{0,2}[^DEPG]([ST])(([FWYLMV].)|([^PRIKGN]P)|([^PRIKGN].{2,4}[VILMFWYP]))	Q96PU5	9606_0:0041f7	442	447	RPRSLS	0.550393	0.598884	-0.859166	0.508951	0.709689	-0.197835	0.629164	0.776898	0.0320506	0.472579
LIG_14-3-3_CanoR_1	TRUE	R[^DE]{0,2}[^DEPG]([ST])(([FWYLMV].)|([^PRIKGN]P)|([^PRIKGN].{2,4}[VILMFWYP]))	Q86VP3	9606_0:0036ec	433	438	RSTSLK	0.318806	0.190301	-1.19584	0.509581	0.0554663	0.163111	0.669483	-0.136777	0.441685	-0.108549
LIG_14-3-3_CanoR_1	TRUE	R[^DE]{0,2}[^DEPG]([ST])(([FWYLMV].)|([^PRIKGN]P)|([^PRIKGN].{2,4}[VILMFWYP]))	Q14432	9606_0:0030b3	425	429	RRSLP	0.872769	1.02942	1.20917	0.86796	1.01653	1.19318	0.918917	1.10747	1.37095	2.44564
LIG_14-3-3_CanoR_1	TRUE	R[^DE]{0,2}[^DEPG]([ST])(([FWYLMV].)|([^PRIKGN]P)|([^PRIKGN].{2,4}[VILMFWYP]))	P49796	9606_0:0024f3	835	843	RTHSEGSLL	1.08713	1.26852	1.11103	1.43296	1.63838	1.60131	1.34699	1.6066	1.58979	2.0584
LIG_14-3-3_CanoR_1	TRUE	R[^DE]{0,2}[^DEPG]([ST])(([FWYLMV].)|([^PRIKGN]P)|([^PRIKGN].{2,4}[VILMFWYP]))	Q86TI0	9606_0:0014bf	592	597	RANTLS	1.36706	1.23923	0.00731229	1.20209	1.30003	0.87069	1.22161	1.3581	1.32447	2.21393
LIG_14-3-3_CanoR_1	TRUE	R[^DE]{0,2}[^DEPG]([ST])(([FWYLMV].)|([^PRIKGN]P)|([^PRIKGN].{2,4}[VILMFWYP]))	Q63572	10116_0:002065	435	440	RCRSLP	1.00649	1.02367	0.204518	1.44774	1.65352	0.886234	1.57942	1.76988	1.36664	1.39006
LIG_14-3-3_CanoR_1	TRUE	R[^DE]{0,2}[^DEPG]([ST])(([FWYLMV].)|([^PRIKGN]P)|([^PRIKGN].{2,4}[VILMFWYP]))	Q9GZV5	9606_0:000f3b	85	90	RSHSSP	-2.42492	-0.453013	0.537375	-1.21398	-0.0701106	0.991149	0.0631089	0.561925	1.25424	1.26805
LIG_14-3-3_CanoR_1	TRUE	R[^DE]{0,2}[^DEPG]([ST])(([FWYLMV].)|([^PRIKGN]P)|([^PRIKGN].{2,4}[VILMFWYP]))	Q9EPK5	10090_0:000d03	142	147	RSHSSP	-2.29207	-0.469794	0.565581	-1.18152	-0.0985017	1.00283	0.124639	0.525229	1.26214	1.20521
LIG_14-3-3_CanoR_1	TRUE	R[^DE]{0,2}[^DEPG]([ST])(([FWYLMV].)|([^PRIKGN]P)|([^PRIKGN].{2,4}[VILMFWYP]))	P46937	9606_0:002c28	123	128	RAHSSP	0.322544	0.573345	0.94976	0.385524	0.693982	1.36137	0.400383	0.805432	1.39132	1.32751
LIG_14-3-3_CanoR_1	TRUE	R[^DE]{0,2}[^DEPG]([ST])(([FWYLMV].)|([^PRIKGN]P)|([^PRIKGN].{2,4}[VILMFWYP]))	P46937	9606_0:002c28	123	128	RAHSSP	0.322544	0.573345	0.94976	0.385524	0.693982	1.36137	0.400383	0.805432	1.39132	1.32751
LIG_14-3-3_CanoR_1	TRUE	R[^DE]{0,2}[^DEPG]([ST])(([FWYLMV].)|([^PRIKGN]P)|([^PRIKGN].{2,4}[VILMFWYP]))	P46938	10090_0:002e2f	108	113	RAHSSP	0.326313	0.764024	0.948262	0.377201	0.784569	1.37191	0.389676	0.871364	1.39858	1.24662
LIG_14-3-3_CanoR_1	FALSE	R[^DE]{0,2}[^DEPG]([ST])(([FWYLMV].)|([^PRIKGN]P)|([^PRIKGN].{2,4}[VILMFWYP]))	B7ZLC8	9606_0:002921	2077	2087	RVGSTDAGIAF	0.837838	0.973177	-0.589754	0.816464	0.989576	0.233019	0.822823	0.978802	-0.186696	-0.293596
LIG_14-3-3_CanoR_1	FALSE	R[^DE]{0,2}[^DEPG]([ST])(([FWYLMV].)|([^PRIKGN]P)|([^PRIKGN].{2,4}[VILMFWYP]))	A0A024R384	9606_0:0041bb	246	250	RFSWG	0.30484	-0.508087	-0.508087	0.601463	0.0725979	0.0725979	0.619066	0.536084	0.536084	0.193608
LIG_14-3-3_CanoR_1	FALSE	R[^DE]{0,2}[^DEPG]([ST])(([FWYLMV].)|([^PRIKGN]P)|([^PRIKGN].{2,4}[VILMFWYP]))	B4E1N9	9606_0:00289c	236	244	RSTETQSSP	0.0663382	-0.0435474	-0.771055	0.29557	0.126276	0.0349617	0.29331	0.0786507	-0.00691352	-0.490235
LIG_14-3-3_CanoR_1	FALSE	R[^DE]{0,2}[^DEPG]([ST])(([FWYLMV].)|([^PRIKGN]P)|([^PRIKGN].{2,4}[VILMFWYP]))	E3Q1N2	9606_0:001ce8	30	37	RRSAERAL	-0.164018	-0.0754808	0.101467	-0.0814983	0.34649	0.517278	0.223429	0.668618	0.775807	0.0177606
LIG_14-3-3_CanoR_1	FALSE	R[^DE]{0,2}[^DEPG]([ST])(([FWYLMV].)|([^PRIKGN]P)|([^PRIKGN].{2,4}[VILMFWYP]))	Q4G155	9606_0:0036d1	779	784	RIQSLE	0.357777	0.130764	0.349458	0.398396	0.325507	0.522516	0.353749	0.231656	0.74104	0.816694
LIG_14-3-3_CanoR_1	FALSE	R[^DE]{0,2}[^DEPG]([ST])(([FWYLMV].)|([^PRIKGN]P)|([^PRIKGN].{2,4}[VILMFWYP]))	Q9BZE9	9606_0:00401a	151	156	RGTTLQ	-0.526649	-0.537378	-0.178116	-0.501247	-0.434696	-0.126957	-0.307045	-0.312589	0.0162667	-0.436735
LIG_14-3-3_CanoR_1	FALSE	R[^DE]{0,2}[^DEPG]([ST])(([FWYLMV].)|([^PRIKGN]P)|([^PRIKGN].{2,4}[VILMFWYP]))	Q9P2N5	9606_0:001767	1007	1013	RLQISWH	0.640737	0.290035	0.104178	0.506334	0.353472	0.611596	0.616298	0.486146	0.542668	0.640705
LIG_14-3-3_CanoR_1	FALSE	R[^DE]{0,2}[^DEPG]([ST])(([FWYLMV].)|([^PRIKGN]P)|([^PRIKGN].{2,4}[VILMFWYP]))	A8K5H9	9606_0:000f6d	263	268	RITTLR	0.647598	0.2803	-0.0905903	0.572776	-0.0164486	-0.0878219	0.795258	0.563309	0.448911	0.418251
LIG_14-3-3_CanoR_1	FALSE	R[^DE]{0,2}[^DEPG]([ST])(([FWYLMV].)|([^PRIKGN]P)|([^PRIKGN].{2,4}[VILMFWYP]))	B2RWN8	9606_0:0029d4	351	356	RLLSVT	0.720864	-0.920343	-0.959682	0.137066	-0.632572	-0.582789	0.192936	-0.304516	-0.308174	0.235757
LIG_14-3-3_CanoR_1	FALSE	R[^DE]{0,2}[^DEPG]([ST])(([FWYLMV].)|([^PRIKGN]P)|([^PRIKGN].{2,4}[VILMFWYP]))	Q9UPR6	9606_0:0046e0	582	592	RRPASSDDRHV	0.800173	0.802191	0.569789	0.835693	0.837635	0.866712	0.860223	0.865806	0.918994	0.787296
LIG_14-3-3_CanoR_1	FALSE	R[^DE]{0,2}[^DEPG]([ST])(([FWYLMV].)|([^PRIKGN]P)|([^PRIKGN].{2,4}[VILMFWYP]))	Q86XP3	9606_0:003dc7	694	702	RLTAMKAAF	1.13289	0.999733	0.983239	1.06655	1.13909	2.33823	1.13811	1.32927	2.44115	0.222412
LIG_14-3-3_CanoR_1	FALSE	R[^DE]{0,2}[^DEPG]([ST])(([FWYLMV].)|([^PRIKGN]P)|([^PRIKGN].{2,4}[VILMFWYP]))	Q6UB98	9606_0:004289	1201	1206	RSVSMI	1.05123	0.951769	0.445114	0.981887	0.830861	0.64782	1.02899	0.718151	0.605308	1.63573
LIG_14-3-3_CanoR_1	FALSE	R[^DE]{0,2}[^DEPG]([ST])(([FWYLMV].)|([^PRIKGN]P)|([^PRIKGN].{2,4}[VILMFWYP]))	A0A3B3ITS0	9606_0:000fcf	405	409	RRTLG	-1.47555	-1.47555	-1.47555	-0.233613	-0.233613	-0.233613	-0.472324	-0.472324	-0.472324	-0.817112
LIG_14-3-3_CanoR_1	FALSE	R[^DE]{0,2}[^DEPG]([ST])(([FWYLMV].)|([^PRIKGN]P)|([^PRIKGN].{2,4}[VILMFWYP]))	A0A6I8PRU0	9606_0:004c19	768	776	RSHTAHVLI	-1.03923	-0.994139	-0.274841	-1.194	-1.26347	-0.32554	-1.11391	-1.02246	-0.248588	0.00582081
LIG_14-3-3_CanoR_1	FALSE	R[^DE]{0,2}[^DEPG]([ST])(([FWYLMV].)|([^PRIKGN]P)|([^PRIKGN].{2,4}[VILMFWYP]))	O43182	9606_0:004e2c	628	637	RRKASQSSSP	1.13256	0.743341	-0.288875	1.14903	1.11146	1.19226	1.18697	1.15661	0.617063	-0.0569232
LIG_14-3-3_CanoR_1	FALSE	R[^DE]{0,2}[^DEPG]([ST])(([FWYLMV].)|([^PRIKGN]P)|([^PRIKGN].{2,4}[VILMFWYP]))	Q6ZUJ8	9606_0:00277a	605	611	RQLITLQ	0.918264	1.09665	1.14668	0.983093	1.37294	1.09792	1.08259	1.41855	2.33071	1.05073
LIG_14-3-3_CanoR_1	FALSE	R[^DE]{0,2}[^DEPG]([ST])(([FWYLMV].)|([^PRIKGN]P)|([^PRIKGN].{2,4}[VILMFWYP]))	O75164	9606_0:000652	568	575	RSFSEREL	-0.274518	-0.655391	-1.09948	-0.0398347	-0.0366268	0.00180653	-0.202816	0.0310639	-0.0304838	0.466006
LIG_14-3-3_CanoR_1	FALSE	R[^DE]{0,2}[^DEPG]([ST])(([FWYLMV].)|([^PRIKGN]P)|([^PRIKGN].{2,4}[VILMFWYP]))	B7Z653	9606_0:004943	341	350	RQASALIDRP	1.09759	1.21973	0.530994	0.880885	1.25398	0.653278	0.912901	1.29029	0.829735	-0.796886
LIG_14-3-3_CanoR_1	FALSE	R[^DE]{0,2}[^DEPG]([ST])(([FWYLMV].)|([^PRIKGN]P)|([^PRIKGN].{2,4}[VILMFWYP]))	Q9GZR7	9606_0:0036ca	8	17	RPKQSSCGKF	-0.637262	-0.853482	-1.22105	-0.849361	-0.77444	-0.513142	-0.633593	-0.563554	-0.446595	0.504292
LIG_14-3-3_CanoR_1	FALSE	R[^DE]{0,2}[^DEPG]([ST])(([FWYLMV].)|([^PRIKGN]P)|([^PRIKGN].{2,4}[VILMFWYP]))	Q8NEV4	9606_0:0028b6	1149	1154	RFISAP	-0.704821	-1.66561	-1.66098	-0.810348	-1.14896	-0.956083	-0.713473	-0.56155	-0.502012	-0.046491
LIG_14-3-3_CanoR_1	FALSE	R[^DE]{0,2}[^DEPG]([ST])(([FWYLMV].)|([^PRIKGN]P)|([^PRIKGN].{2,4}[VILMFWYP]))	A0A0S2Z4Z8	9606_0:0021ee	178	184	RSSKSAP	-0.862911	-0.791607	-0.768942	-0.969294	-0.894849	-0.866658	-0.980505	-1.02317	-1.00961	-0.695051
LIG_14-3-3_CanoR_1	FALSE	R[^DE]{0,2}[^DEPG]([ST])(([FWYLMV].)|([^PRIKGN]P)|([^PRIKGN].{2,4}[VILMFWYP]))	Q15726	9606_0:00068b	65	71	RRGTSLS	-0.797449	-0.806978	-0.806978	-0.285737	-0.300415	-0.300415	-0.742233	-0.715632	-0.715632	-0.376825
LIG_14-3-3_CanoR_1	FALSE	R[^DE]{0,2}[^DEPG]([ST])(([FWYLMV].)|([^PRIKGN]P)|([^PRIKGN].{2,4}[VILMFWYP]))	Q58EX2	9606_0:003e21	2151	2157	RPPSSLA	-1.22267	-0.800068	-1.5773	-0.256466	-0.143419	-0.478795	-0.322581	-0.177974	-0.439528	-0.629738
LIG_14-3-3_CanoR_1	FALSE	R[^DE]{0,2}[^DEPG]([ST])(([FWYLMV].)|([^PRIKGN]P)|([^PRIKGN].{2,4}[VILMFWYP]))	P39880	9606_0:00206c	1222	1228	RRHSSVS	0.657215	0.252351	-0.346644	0.811242	0.362805	0.00519284	0.544871	0.489635	0.387019	0.0903074
LIG_14-3-3_CanoR_1	FALSE	R[^DE]{0,2}[^DEPG]([ST])(([FWYLMV].)|([^PRIKGN]P)|([^PRIKGN].{2,4}[VILMFWYP]))	Q9BRD0	9606_0:002ade	97	105	RSSAKWKLL	0.53953	0.5539	0.110003	0.476374	0.500479	0.226797	0.555301	0.568569	0.297518	-0.0425358
LIG_14-3-3_CanoR_1	FALSE	R[^DE]{0,2}[^DEPG]([ST])(([FWYLMV].)|([^PRIKGN]P)|([^PRIKGN].{2,4}[VILMFWYP]))	Q8N8X1	9606_0:0015da	354	360	RIAQTQP	-1.03454	-1.21208	-0.841389	-1.04286	-0.856331	-0.699495	-0.889165	-0.915011	-0.545983	-0.274156
LIG_14-3-3_CanoR_1	FALSE	R[^DE]{0,2}[^DEPG]([ST])(([FWYLMV].)|([^PRIKGN]P)|([^PRIKGN].{2,4}[VILMFWYP]))	A0A024R3W1	9606_0:00038c	287	293	RSCSSYE	0.361153	0.133692	0.164039	0.389309	0.431432	0.594625	0.275325	0.033883	0.536046	1.18758
LIG_14-3-3_CanoR_1	FALSE	R[^DE]{0,2}[^DEPG]([ST])(([FWYLMV].)|([^PRIKGN]P)|([^PRIKGN].{2,4}[VILMFWYP]))	B3KU03	9606_0:000730	109	114	RRSSQP	-0.351155	-1.48736	-1.48736	-0.552913	-0.604627	-0.604627	-0.400211	-0.569575	-0.569575	-0.610846
LIG_14-3-3_CanoR_1	FALSE	R[^DE]{0,2}[^DEPG]([ST])(([FWYLMV].)|([^PRIKGN]P)|([^PRIKGN].{2,4}[VILMFWYP]))	Q9H819	9606_0:00152c	9	15	RWTEAYI	0.276882	0.319599	0.663125	0.360493	-0.507262	-0.0243776	0.15655	-0.38371	-0.66484	0.575478
LIG_14-3-3_CanoR_1	FALSE	R[^DE]{0,2}[^DEPG]([ST])(([FWYLMV].)|([^PRIKGN]P)|([^PRIKGN].{2,4}[VILMFWYP]))	P32856	9606_0:003066	156	163	RTTTDDEL	0.138688	0.212634	-0.0229064	0.359156	0.178751	0.00247783	0.410028	0.225572	0.0670086	0.212318
LIG_14-3-3_CanoR_1	FALSE	R[^DE]{0,2}[^DEPG]([ST])(([FWYLMV].)|([^PRIKGN]P)|([^PRIKGN].{2,4}[VILMFWYP]))	Q5T9C2	9606_0:00252d	247	252	RSSSLS	-0.333973	0.431249	0.188183	0.315339	0.49824	0.0986899	0.212553	0.571733	0.516894	0.356208
LIG_14-3-3_CanoR_1	FALSE	R[^DE]{0,2}[^DEPG]([ST])(([FWYLMV].)|([^PRIKGN]P)|([^PRIKGN].{2,4}[VILMFWYP]))		9606_0:0043da	252	258	RKLLSLG	1.15621	1.19326	1.19326	1.08583	1.10845	1.10845	1.14643	1.17051	1.17051	0.877396
LIG_14-3-3_CanoR_1	FALSE	R[^DE]{0,2}[^DEPG]([ST])(([FWYLMV].)|([^PRIKGN]P)|([^PRIKGN].{2,4}[VILMFWYP]))	O75475	9606_0:0025a8	291	301	RNFQTAHRRNM	-0.209246	-1.28806	-1.09158	-0.26066	-0.678742	-0.645086	-0.279246	-0.963478	-0.76239	0.748479
LIG_14-3-3_CanoR_1	FALSE	R[^DE]{0,2}[^DEPG]([ST])(([FWYLMV].)|([^PRIKGN]P)|([^PRIKGN].{2,4}[VILMFWYP]))	O43379	9606_0:0044aa	27	33	RRGQSSP	-0.888635	-1.07542	-1.6022	-0.684413	-0.633301	-0.493022	-0.567295	-0.617353	-0.556685	-0.186001
LIG_14-3-3_CanoR_1	FALSE	R[^DE]{0,2}[^DEPG]([ST])(([FWYLMV].)|([^PRIKGN]P)|([^PRIKGN].{2,4}[VILMFWYP]))	O95155	9606_0:00061f	139	146	RSLSDKEP	0.805934	-0.028676	-1.34778	0.316622	-0.164919	-0.389234	0.381486	-0.0862668	-0.598384	-0.463708
LIG_14-3-3_CanoR_1	FALSE	R[^DE]{0,2}[^DEPG]([ST])(([FWYLMV].)|([^PRIKGN]P)|([^PRIKGN].{2,4}[VILMFWYP]))	A0A024R2E4	9606_0:000fd1	372	378	RKKASMH	-0.352055	-0.415463	-1.76713	0.0274842	-0.0982348	0.201985	0.209279	0.069096	-0.19838	-0.0754136
LIG_14-3-3_CanoR_1	FALSE	R[^DE]{0,2}[^DEPG]([ST])(([FWYLMV].)|([^PRIKGN]P)|([^PRIKGN].{2,4}[VILMFWYP]))	B4DRM7	9606_0:001649	114	118	RSSQP	-0.663739	-0.669207	-0.669207	-0.151248	-0.161817	-0.161817	0.11204	0.142357	0.142357	-0.647559
LIG_14-3-3_CanoR_1	FALSE	R[^DE]{0,2}[^DEPG]([ST])(([FWYLMV].)|([^PRIKGN]P)|([^PRIKGN].{2,4}[VILMFWYP]))	O43150	9606_0:000846	834	843	RVTSTNPLTP	-0.501693	-0.852643	-1.17449	-0.42416	-0.374247	-0.409294	-0.311537	-0.304338	-0.535007	-0.0541677
LIG_14-3-3_CanoR_1	FALSE	R[^DE]{0,2}[^DEPG]([ST])(([FWYLMV].)|([^PRIKGN]P)|([^PRIKGN].{2,4}[VILMFWYP]))	A6NKB5	9606_0:00036e	1983	1987	RLSLH	0.34947	0.370483	-0.529562	0.264597	0.0994707	0.204172	0.339904	0.428714	0.374873	0.647386
LIG_14-3-3_CanoR_1	FALSE	R[^DE]{0,2}[^DEPG]([ST])(([FWYLMV].)|([^PRIKGN]P)|([^PRIKGN].{2,4}[VILMFWYP]))	Q9H9H5	9606_0:000f37	154	163	RVITTHTSGW	-0.394569	-1.17811	-1.17811	-0.464127	-0.569348	-0.569348	-0.376759	-0.547454	-0.547454	-0.520247
LIG_14-3-3_CanoR_1	FALSE	R[^DE]{0,2}[^DEPG]([ST])(([FWYLMV].)|([^PRIKGN]P)|([^PRIKGN].{2,4}[VILMFWYP]))		9606_0:00129d	337	346	RRSTDETFSL	-0.0905123	-0.0438859	-0.737977	-0.291508	-0.200669	-0.183257	-0.223012	-0.182885	-0.220148	-0.227841
LIG_14-3-3_CanoR_1	FALSE	R[^DE]{0,2}[^DEPG]([ST])(([FWYLMV].)|([^PRIKGN]P)|([^PRIKGN].{2,4}[VILMFWYP]))	Q8NEV4	9606_0:0028b6	1496	1502	RKPKTLN	0.830251	0.603023	0.206337	0.740077	0.549594	0.410459	0.787992	0.681726	0.526389	-0.273033
LIG_14-3-3_CanoR_1	FALSE	R[^DE]{0,2}[^DEPG]([ST])(([FWYLMV].)|([^PRIKGN]P)|([^PRIKGN].{2,4}[VILMFWYP]))	B4DN36	9606_0:000dcf	202	208	RHSSTFD	0.137926	0.101878	-0.902009	0.0519526	-0.56017	-0.850744	0.167329	-0.290281	-0.833142	0.184265
LIG_14-3-3_CanoR_1	FALSE	R[^DE]{0,2}[^DEPG]([ST])(([FWYLMV].)|([^PRIKGN]P)|([^PRIKGN].{2,4}[VILMFWYP]))	A0A0A0MRG9	9606_0:002481	459	464	RYKSLL	-0.173154	-0.274715	-0.536969	-0.10561	-0.156152	-0.135238	-0.271819	-0.0997271	-0.0875707	-0.209311
LIG_14-3-3_CanoR_1	FALSE	R[^DE]{0,2}[^DEPG]([ST])(([FWYLMV].)|([^PRIKGN]P)|([^PRIKGN].{2,4}[VILMFWYP]))	A0A024RBP0	9606_0:00330a	81	91	RRSSSQKSKTF	0.0244211	0.106423	-0.152969	0.394187	0.50025	0.431423	0.474221	0.480923	0.399706	-0.266264
LIG_14-3-3_CanoR_1	FALSE	R[^DE]{0,2}[^DEPG]([ST])(([FWYLMV].)|([^PRIKGN]P)|([^PRIKGN].{2,4}[VILMFWYP]))	P05111	9606_0:000ace	123	132	RQVTSAQLWF	0.768364	0.708288	0.697746	0.867003	1.13665	1.11821	0.802755	0.908905	0.906111	1.06458
LIG_14-3-3_CanoR_1	FALSE	R[^DE]{0,2}[^DEPG]([ST])(([FWYLMV].)|([^PRIKGN]P)|([^PRIKGN].{2,4}[VILMFWYP]))	Q6W2J9	9606_0:004f44	362	367	RISTSP	0.119026	-0.0819424	-0.661552	0.555901	0.148895	0.259487	0.694822	0.333885	0.427877	0.311859
LIG_14-3-3_CanoR_1	FALSE	R[^DE]{0,2}[^DEPG]([ST])(([FWYLMV].)|([^PRIKGN]P)|([^PRIKGN].{2,4}[VILMFWYP]))	Q08378	9606_0:003179	536	546	RQQMTALQSQL	0.366016	0.260436	0.320919	0.100344	0.119576	0.0454684	0.106714	0.119578	0.18757	0.271062
LIG_14-3-3_CanoR_1	FALSE	R[^DE]{0,2}[^DEPG]([ST])(([FWYLMV].)|([^PRIKGN]P)|([^PRIKGN].{2,4}[VILMFWYP]))	G1UI20	9606_0:000683	599	605	RTAQSTP	0.55599	0.774054	0.550974	-0.233258	0.332951	0.41315	-0.0959311	0.279556	0.25762	0.383103
LIG_14-3-3_CanoR_1	FALSE	R[^DE]{0,2}[^DEPG]([ST])(([FWYLMV].)|([^PRIKGN]P)|([^PRIKGN].{2,4}[VILMFWYP]))	A0A0G2JN31	9606_0:000d7c	66	70	RASTP	-1.29126	-1.29126	-1.29126	-0.339237	-0.339237	-0.339237	-0.188739	-0.188739	-0.188739	-0.490678
LIG_14-3-3_CanoR_1	FALSE	R[^DE]{0,2}[^DEPG]([ST])(([FWYLMV].)|([^PRIKGN]P)|([^PRIKGN].{2,4}[VILMFWYP]))	Q9UIF8	9606_0:000b52	1556	1562	RQWFSLL	0.978165	1.15452	1.2515	1.00876	1.23347	1.79424	1.02415	1.23815	1.69206	1.02872
LIG_14-3-3_CanoR_1	FALSE	R[^DE]{0,2}[^DEPG]([ST])(([FWYLMV].)|([^PRIKGN]P)|([^PRIKGN].{2,4}[VILMFWYP]))	P35568	9606_0:000c08	257	265	RAMSDEFRP	1.33436	1.26595	-0.1552	1.00603	1.11703	0.437568	1.11397	1.2149	-0.259065	-0.0806138
LIG_14-3-3_CanoR_1	FALSE	R[^DE]{0,2}[^DEPG]([ST])(([FWYLMV].)|([^PRIKGN]P)|([^PRIKGN].{2,4}[VILMFWYP]))	A0A024R852	9606_0:002424	249	255	RARTSFT	-0.528007	0.238703	0.238703	-0.249252	0.314947	0.314947	-0.626274	-0.133708	-0.133708	1.16878
LIG_14-3-3_CanoR_1	FALSE	R[^DE]{0,2}[^DEPG]([ST])(([FWYLMV].)|([^PRIKGN]P)|([^PRIKGN].{2,4}[VILMFWYP]))	A0A024R9I9	9606_0:00371d	68	72	RTTME	-0.802685	-0.802685	-0.802685	-0.978869	-0.978869	-0.978869	-0.767377	-0.767377	-0.767377	-0.9767
LIG_14-3-3_CanoR_1	FALSE	R[^DE]{0,2}[^DEPG]([ST])(([FWYLMV].)|([^PRIKGN]P)|([^PRIKGN].{2,4}[VILMFWYP]))	Q6ZN06	9606_0:004398	105	112	RNSHEAPM	-0.298649	-0.360514	-0.585969	-0.336363	-0.307545	-0.372386	-0.5073	-0.494813	-0.464525	-0.374179
LIG_14-3-3_CanoR_1	FALSE	R[^DE]{0,2}[^DEPG]([ST])(([FWYLMV].)|([^PRIKGN]P)|([^PRIKGN].{2,4}[VILMFWYP]))	Q9UQ26	9606_0:0022e5	1261	1268	RTSSASRF	-0.101661	0.243993	-1.10032	0.610168	0.7085	0.538209	0.437954	0.603152	0.347664	0.0648388
LIG_14-3-3_CanoR_1	FALSE	R[^DE]{0,2}[^DEPG]([ST])(([FWYLMV].)|([^PRIKGN]P)|([^PRIKGN].{2,4}[VILMFWYP]))	Q5VZ46	9606_0:0002fe	59	64	RTSSLM	-0.967844	-1.10049	-1.07666	-0.054409	0.297714	0.35532	-0.33054	-0.261174	-0.202507	-0.770437
LIG_14-3-3_CanoR_1	FALSE	R[^DE]{0,2}[^DEPG]([ST])(([FWYLMV].)|([^PRIKGN]P)|([^PRIKGN].{2,4}[VILMFWYP]))	Q9P127	9606_0:004d30	302	310	RYSTGKNTI	-1.85868	-1.85868	-1.85868	-1.32421	-1.32421	-1.32421	-1.46152	-1.46152	-1.46152	-0.0528088
LIG_14-3-3_CanoR_1	FALSE	R[^DE]{0,2}[^DEPG]([ST])(([FWYLMV].)|([^PRIKGN]P)|([^PRIKGN].{2,4}[VILMFWYP]))	Q86WS4	9606_0:0030fe	190	194	RSTVN	-0.582013	-0.216502	-0.139293	-0.890983	-0.487556	-0.43811	-0.784537	-0.60232	-0.580682	-1.24474
LIG_14-3-3_CanoR_1	FALSE	R[^DE]{0,2}[^DEPG]([ST])(([FWYLMV].)|([^PRIKGN]P)|([^PRIKGN].{2,4}[VILMFWYP]))	Q8TDC3	9606_0:004453	428	433	RSRSVS	0.43934	0.526273	-1.08981	0.629086	0.737141	0.0761577	0.651691	0.710651	-0.0380872	0.878311
LIG_14-3-3_CanoR_1	FALSE	R[^DE]{0,2}[^DEPG]([ST])(([FWYLMV].)|([^PRIKGN]P)|([^PRIKGN].{2,4}[VILMFWYP]))	B5MCT9	9606_0:003df5	326	336	RKQLTEELQNV	0.0335797	0.189228	0.136796	0.136186	0.216316	0.163164	0.142688	0.209277	0.120275	-0.0713818
LIG_14-3-3_CanoR_1	FALSE	R[^DE]{0,2}[^DEPG]([ST])(([FWYLMV].)|([^PRIKGN]P)|([^PRIKGN].{2,4}[VILMFWYP]))	Q7Z7M9	9606_0:000c59	189	193	RVSLK	-0.933381	-0.785007	-0.944097	-0.567692	-0.274929	-0.248523	-0.602219	-0.392445	-0.370388	-0.292673
LIG_14-3-3_CanoR_1	FALSE	R[^DE]{0,2}[^DEPG]([ST])(([FWYLMV].)|([^PRIKGN]P)|([^PRIKGN].{2,4}[VILMFWYP]))	E7ERK8	9606_0:003ec7	585	594	RTSTTKSKEL	-0.420625	-0.0939237	-0.820308	-0.134753	0.117068	0.0250897	-0.205997	0.108334	-0.102176	-0.51486
LIG_14-3-3_CanoR_1	FALSE	R[^DE]{0,2}[^DEPG]([ST])(([FWYLMV].)|([^PRIKGN]P)|([^PRIKGN].{2,4}[VILMFWYP]))	A0A087WZG4	9606_0:00454f	151	156	RSRSVP	-0.784324	-0.686513	-0.90824	0.485076	0.329454	0.620662	0.49654	0.31792	1.12101	2.29444
LIG_14-3-3_CanoR_1	FALSE	R[^DE]{0,2}[^DEPG]([ST])(([FWYLMV].)|([^PRIKGN]P)|([^PRIKGN].{2,4}[VILMFWYP]))	E7EWN3	9606_0:000e8a	1062	1068	RKKVSLL	1.43351	1.81708	1.65168	1.37306	1.32457	2.10424	1.36658	1.5476	2.57183	4.12617
LIG_14-3-3_CanoR_1	FALSE	R[^DE]{0,2}[^DEPG]([ST])(([FWYLMV].)|([^PRIKGN]P)|([^PRIKGN].{2,4}[VILMFWYP]))	O75628	9606_0:00495c	118	123	RTLTVD	0.505816	0.573138	-0.682186	0.481528	0.630985	0.594641	0.492821	0.650617	0.848072	0.121929
LIG_14-3-3_CanoR_1	FALSE	R[^DE]{0,2}[^DEPG]([ST])(([FWYLMV].)|([^PRIKGN]P)|([^PRIKGN].{2,4}[VILMFWYP]))	O14497	9606_0:00039f	1180	1185	RSNSVG	0.707726	-0.428529	-0.989899	0.526371	-0.705753	-0.522817	0.535941	-0.586748	-0.421014	0.171007
LIG_14-3-3_CanoR_1	FALSE	R[^DE]{0,2}[^DEPG]([ST])(([FWYLMV].)|([^PRIKGN]P)|([^PRIKGN].{2,4}[VILMFWYP]))	Q567U6	9606_0:000913	336	346	RASHTSLQARY	-0.989988	-0.80073	-0.56396	-0.823221	-0.90927	-0.489181	-0.737145	-0.777626	-0.34002	0.0333859
LIG_14-3-3_CanoR_1	FALSE	R[^DE]{0,2}[^DEPG]([ST])(([FWYLMV].)|([^PRIKGN]P)|([^PRIKGN].{2,4}[VILMFWYP]))	C9JL84	9606_0:00233d	292	298	RATATWF	-0.827042	-0.892419	-0.892419	-0.665299	-0.589988	-0.589988	-0.236407	-0.0686214	-0.0686214	0.162303
LIG_14-3-3_CanoR_1	FALSE	R[^DE]{0,2}[^DEPG]([ST])(([FWYLMV].)|([^PRIKGN]P)|([^PRIKGN].{2,4}[VILMFWYP]))	Q5TF58	9606_0:000162	328	336	RKVASDDDI	0.168606	-0.128228	-0.128228	0.34544	0.270565	0.270565	0.440577	0.272877	0.272877	-0.842748
LIG_14-3-3_CanoR_1	FALSE	R[^DE]{0,2}[^DEPG]([ST])(([FWYLMV].)|([^PRIKGN]P)|([^PRIKGN].{2,4}[VILMFWYP]))		9606_0:0021ac	1106	1114	RKSRSASQL	-0.302151	0.243353	0.737285	0.453388	0.73661	1.8258	0.328646	0.655054	1.424	0.562528
LIG_14-3-3_CanoR_1	FALSE	R[^DE]{0,2}[^DEPG]([ST])(([FWYLMV].)|([^PRIKGN]P)|([^PRIKGN].{2,4}[VILMFWYP]))	B7Z2J4	9606_0:001231	489	494	RQQSLP	1.47802	0.716441	0.213089	1.28223	1.00393	0.722736	1.34576	1.07001	0.884841	1.42895
LIG_14-3-3_CanoR_1	FALSE	R[^DE]{0,2}[^DEPG]([ST])(([FWYLMV].)|([^PRIKGN]P)|([^PRIKGN].{2,4}[VILMFWYP]))	Q68CZ2	9606_0:001e45	1102	1110	RASEGDRSL	0.848051	0.762212	-0.657325	0.819464	0.80611	0.451765	0.889132	0.860177	0.503404	0.327585
LIG_14-3-3_CanoR_1	FALSE	R[^DE]{0,2}[^DEPG]([ST])(([FWYLMV].)|([^PRIKGN]P)|([^PRIKGN].{2,4}[VILMFWYP]))	A0A024QZ09	9606_0:004f08	453	461	RQRSSASSP	-1.1453	-1.33432	-1.32764	-1.11791	-0.955254	-0.842196	-0.928133	-0.856325	-0.72614	-0.319261
LIG_14-3-3_CanoR_1	FALSE	R[^DE]{0,2}[^DEPG]([ST])(([FWYLMV].)|([^PRIKGN]P)|([^PRIKGN].{2,4}[VILMFWYP]))	Q13202	9606_0:002ea8	584	591	RRSCQMEF	1.4044	1.36401	1.41921	1.5882	2.02431	1.63166	1.5369	2.20457	1.59625	2.30905
LIG_14-3-3_CanoR_1	FALSE	R[^DE]{0,2}[^DEPG]([ST])(([FWYLMV].)|([^PRIKGN]P)|([^PRIKGN].{2,4}[VILMFWYP]))	P52701	9606_0:000c2b	238	244	RRSSRQI	-0.546595	-0.3304	-0.989407	-0.550554	-0.338028	-0.0080752	-0.701427	-0.318157	-0.0127956	0.406857
LIG_14-3-3_CanoR_1	FALSE	R[^DE]{0,2}[^DEPG]([ST])(([FWYLMV].)|([^PRIKGN]P)|([^PRIKGN].{2,4}[VILMFWYP]))	D3DW56	9606_0:0037ab	304	311	RPITQSEL	0.220077	0.781469	-0.382619	0.213379	0.757322	0.122815	0.496042	0.865255	0.336107	1.41692
LIG_14-3-3_CanoR_1	FALSE	R[^DE]{0,2}[^DEPG]([ST])(([FWYLMV].)|([^PRIKGN]P)|([^PRIKGN].{2,4}[VILMFWYP]))	Q9NWM0	9606_0:0049fd	552	562	RKYYSTTHGAL	0.251856	0.529915	0.0964876	0.825171	0.988637	0.895663	0.847605	0.955341	0.977903	0.627413
LIG_14-3-3_CanoR_1	FALSE	R[^DE]{0,2}[^DEPG]([ST])(([FWYLMV].)|([^PRIKGN]P)|([^PRIKGN].{2,4}[VILMFWYP]))	Q5SYB0	9606_0:0026ad	936	943	RVSSISAI	2.0348	1.63817	0.486208	1.80222	1.02567	0.944968	1.97808	1.19311	1.08219	0.332423
LIG_14-3-3_CanoR_1	FALSE	R[^DE]{0,2}[^DEPG]([ST])(([FWYLMV].)|([^PRIKGN]P)|([^PRIKGN].{2,4}[VILMFWYP]))	Q96JM3	9606_0:00340d	455	459	RKTSP	-0.17403	-0.568864	-0.563345	-0.00793465	0.316301	0.280167	-0.163954	0.162682	0.16023	0.1632
LIG_14-3-3_CanoR_1	FALSE	R[^DE]{0,2}[^DEPG]([ST])(([FWYLMV].)|([^PRIKGN]P)|([^PRIKGN].{2,4}[VILMFWYP]))	Q5T9C9	9606_0:0024a4	302	308	RTARSVQ	0.104885	0.294458	0.342345	0.347926	0.435265	0.401927	0.423805	0.367389	0.365246	0.235378
LIG_14-3-3_CanoR_1	FALSE	R[^DE]{0,2}[^DEPG]([ST])(([FWYLMV].)|([^PRIKGN]P)|([^PRIKGN].{2,4}[VILMFWYP]))	A8K171	9606_0:004acc	329	336	RTSSSKLM	-0.400202	-0.782605	-0.782605	-0.160751	0.380003	0.380003	-0.637627	-0.417945	-0.417945	-0.563955
LIG_14-3-3_CanoR_1	FALSE	R[^DE]{0,2}[^DEPG]([ST])(([FWYLMV].)|([^PRIKGN]P)|([^PRIKGN].{2,4}[VILMFWYP]))	P0C5Z0	9606_0:004fd7	15	23	RGRTCSRTV	-0.266807	-0.266807	-0.187888	0.280042	0.280042	0.298906	0.69352	0.69352	0.705501	-0.136311
LIG_14-3-3_CanoR_1	FALSE	R[^DE]{0,2}[^DEPG]([ST])(([FWYLMV].)|([^PRIKGN]P)|([^PRIKGN].{2,4}[VILMFWYP]))	A2IDD5	9606_0:003a39	293	299	RAARSYH	0.493159	0.408086	0.324127	0.478454	0.423763	0.387895	0.461918	0.418954	0.40627	0.430217
LIG_14-3-3_CanoR_1	FALSE	R[^DE]{0,2}[^DEPG]([ST])(([FWYLMV].)|([^PRIKGN]P)|([^PRIKGN].{2,4}[VILMFWYP]))	Q92615	9606_0:00277f	670	679	RFLITSNLEL	-3.84017	-2.0756	-1.47931	-1.60685	-1.03485	-0.911195	-1.75266	-1.3834	-0.815837	-0.125488
LIG_14-3-3_CanoR_1	FALSE	R[^DE]{0,2}[^DEPG]([ST])(([FWYLMV].)|([^PRIKGN]P)|([^PRIKGN].{2,4}[VILMFWYP]))	Q86T04	9606_0:003630	229	233	RATLH	0.335854	0.451918	0.125314	0.152704	0.286148	-0.65707	0.192816	0.309619	0.0914887	0.75323
LIG_14-3-3_CanoR_1	FALSE	R[^DE]{0,2}[^DEPG]([ST])(([FWYLMV].)|([^PRIKGN]P)|([^PRIKGN].{2,4}[VILMFWYP]))	Q8WY91	9606_0:000be6	378	386	RVSRSDSQV	0.765175	0.619298	0.490603	0.638774	0.549685	0.537354	0.659425	0.547377	0.495139	0.591228
LIG_14-3-3_CanoR_1	FALSE	R[^DE]{0,2}[^DEPG]([ST])(([FWYLMV].)|([^PRIKGN]P)|([^PRIKGN].{2,4}[VILMFWYP]))	A0A024R899	9606_0:0026c5	508	514	RSTDSTL	-0.679327	-0.434779	-1.10808	-0.502822	0.225361	0.847366	-1.47777	-0.614652	-0.515781	-0.0458743
LIG_14-3-3_CanoR_1	FALSE	R[^DE]{0,2}[^DEPG]([ST])(([FWYLMV].)|([^PRIKGN]P)|([^PRIKGN].{2,4}[VILMFWYP]))	B4DTX5	9606_0:0029a6	953	957	RSSEP	-8.24978	-5.05049	-1.75454	-1.03954	-0.79729	-0.21318	-0.694008	-0.488296	-0.197151	-0.151379
LIG_14-3-3_CanoR_1	FALSE	R[^DE]{0,2}[^DEPG]([ST])(([FWYLMV].)|([^PRIKGN]P)|([^PRIKGN].{2,4}[VILMFWYP]))	B3KMM0	9606_0:001b4e	238	244	RQAITLN	0.0707337	-0.875248	-0.514178	-0.0117454	-0.229647	0.185016	-0.150842	-0.379606	-0.099132	-0.172779
LIG_14-3-3_CanoR_1	FALSE	R[^DE]{0,2}[^DEPG]([ST])(([FWYLMV].)|([^PRIKGN]P)|([^PRIKGN].{2,4}[VILMFWYP]))	P11171	9606_0:0004a6	706	713	RLSTHSPF	0.913869	0.165772	-0.952486	0.814964	-0.0110495	-0.163601	0.826934	0.181684	-0.310876	0.586824
LIG_14-3-3_CanoR_1	FALSE	R[^DE]{0,2}[^DEPG]([ST])(([FWYLMV].)|([^PRIKGN]P)|([^PRIKGN].{2,4}[VILMFWYP]))	A0A024R8K7	9606_0:003e71	1793	1800	RHVTQEFV	-0.374362	-0.550104	-0.39068	-0.0916447	-0.200558	-0.20375	-0.114267	-0.227017	-0.2164	-0.428662
LIG_14-3-3_CanoR_1	FALSE	R[^DE]{0,2}[^DEPG]([ST])(([FWYLMV].)|([^PRIKGN]P)|([^PRIKGN].{2,4}[VILMFWYP]))	B4E1N9	9606_0:00289c	1190	1200	RATCTDSCTSP	-0.617977	-0.171481	-1.13404	-0.148004	-0.0684801	0.150586	-0.0761618	-0.257737	-0.177552	-0.161292
LIG_14-3-3_CanoR_1	FALSE	R[^DE]{0,2}[^DEPG]([ST])(([FWYLMV].)|([^PRIKGN]P)|([^PRIKGN].{2,4}[VILMFWYP]))	B2RTY4	9606_0:0037db	2275	2279	RRSMG	1.06941	1.03481	-0.174957	0.560739	0.620408	-0.158478	0.65331	0.742334	0.438382	1.23987
LIG_14-3-3_CanoR_1	FALSE	R[^DE]{0,2}[^DEPG]([ST])(([FWYLMV].)|([^PRIKGN]P)|([^PRIKGN].{2,4}[VILMFWYP]))	A0A1X7SBR1	9606_0:000d93	475	482	RLRSQESY	0.318957	-0.0182515	-0.96433	0.466198	0.187618	-0.00411033	0.53329	0.151862	0.197494	0.196846
LIG_14-3-3_CanoR_1	FALSE	R[^DE]{0,2}[^DEPG]([ST])(([FWYLMV].)|([^PRIKGN]P)|([^PRIKGN].{2,4}[VILMFWYP]))	A0A140VK53	9606_0:003c44	985	992	RQSHSGSI	0.400029	-0.445875	-0.933377	0.149346	0.00656931	0.0296793	0.321004	0.241762	0.450719	0.539522
LIG_14-3-3_CanoR_1	FALSE	R[^DE]{0,2}[^DEPG]([ST])(([FWYLMV].)|([^PRIKGN]P)|([^PRIKGN].{2,4}[VILMFWYP]))	Q06945	9606_0:001901	341	348	RSSAASSP	-3.23624	-3.23624	-3.23624	-0.122938	-0.122938	-0.122938	-0.301649	-0.301649	-0.301649	0.491793
LIG_14-3-3_CanoR_1	FALSE	R[^DE]{0,2}[^DEPG]([ST])(([FWYLMV].)|([^PRIKGN]P)|([^PRIKGN].{2,4}[VILMFWYP]))	Q8N1M1	9606_0:003280	396	404	RFLSAHEHP	1.44724	1.4983	0.50968	1.5072	1.78634	0.976735	1.4715	1.74655	1.05563	-0.30805
LIG_14-3-3_CanoR_1	FALSE	R[^DE]{0,2}[^DEPG]([ST])(([FWYLMV].)|([^PRIKGN]P)|([^PRIKGN].{2,4}[VILMFWYP]))	Q9NQT8	9606_0:002291	1788	1794	RRSATLS	-0.141971	-0.650472	-0.650472	0.128265	0.277936	0.277936	-0.239599	0.0791692	0.0791692	0.18203
LIG_14-3-3_CanoR_1	FALSE	R[^DE]{0,2}[^DEPG]([ST])(([FWYLMV].)|([^PRIKGN]P)|([^PRIKGN].{2,4}[VILMFWYP]))	O75038	9606_0:000686	1273	1282	RRLSHSLGLP	-0.655234	-0.0365869	-0.594147	-0.646829	-0.742763	-0.627485	-0.854635	-0.836422	-0.716984	-0.0578402
LIG_14-3-3_CanoR_1	FALSE	R[^DE]{0,2}[^DEPG]([ST])(([FWYLMV].)|([^PRIKGN]P)|([^PRIKGN].{2,4}[VILMFWYP]))	A0A2R8Y622	9606_0:004d44	758	767	RKTASQRRSW	-0.502359	-0.083181	-0.805289	-0.0685202	0.117497	-0.00204716	0.0492681	0.157211	0.0327963	0.914426
LIG_14-3-3_CanoR_1	FALSE	R[^DE]{0,2}[^DEPG]([ST])(([FWYLMV].)|([^PRIKGN]P)|([^PRIKGN].{2,4}[VILMFWYP]))	B7Z3D7	9606_0:00137b	155	163	RSSEEEKRV	1.05898	0.674115	-0.229391	1.05254	1.02077	0.689259	1.04524	0.994195	0.61363	-0.557877
LIG_14-3-3_CanoR_1	FALSE	R[^DE]{0,2}[^DEPG]([ST])(([FWYLMV].)|([^PRIKGN]P)|([^PRIKGN].{2,4}[VILMFWYP]))	P0CG32	9606_0:004d97	342	350	RKYTTRCSY	0.197489	0.190784	0.127765	0.139147	-0.00916093	-0.0502529	0.352007	0.308983	0.287458	0.404684
LIG_14-3-3_CanoR_1	FALSE	R[^DE]{0,2}[^DEPG]([ST])(([FWYLMV].)|([^PRIKGN]P)|([^PRIKGN].{2,4}[VILMFWYP]))	A0A024R1K0	9606_0:004b75	675	681	RGNSSSP	0.00162292	-0.269768	-0.810354	-0.102979	-0.589595	-0.208951	-0.155136	-0.123005	0.036489	0.148436
LIG_14-3-3_CanoR_1	FALSE	R[^DE]{0,2}[^DEPG]([ST])(([FWYLMV].)|([^PRIKGN]P)|([^PRIKGN].{2,4}[VILMFWYP]))	A0A1B0GW41	9606_0:000b29	144	154	RGRRTSEEDTP	-0.100602	0.0719556	-0.701225	0.10471	0.0861935	-0.398521	0.202823	0.263373	-0.244846	-0.527902
LIG_14-3-3_CanoR_1	FALSE	R[^DE]{0,2}[^DEPG]([ST])(([FWYLMV].)|([^PRIKGN]P)|([^PRIKGN].{2,4}[VILMFWYP]))	A0A515VFR0	9606_0:004ddc	268	274	RGRASVP	-0.749671	-0.749671	-0.749671	0.654724	0.654724	0.654724	0.700443	0.700443	0.700443	0.960049
LIG_14-3-3_CanoR_1	FALSE	R[^DE]{0,2}[^DEPG]([ST])(([FWYLMV].)|([^PRIKGN]P)|([^PRIKGN].{2,4}[VILMFWYP]))	A0A2X0TW27	9606_0:004aa1	98	103	RPVSYT	0.428195	0.317186	-0.858046	0.271738	0.482013	-0.0933068	0.323952	0.62626	0.273333	1.36821
LIG_14-3-3_CanoR_1	FALSE	R[^DE]{0,2}[^DEPG]([ST])(([FWYLMV].)|([^PRIKGN]P)|([^PRIKGN].{2,4}[VILMFWYP]))	A0A3B3IRX3	9606_0:00306a	1089	1095	RPLNSVE	-0.0275769	0.466293	-0.251786	0.200664	0.646269	0.971586	0.188889	0.610257	0.498166	-0.485132
LIG_14-3-3_CanoR_1	FALSE	R[^DE]{0,2}[^DEPG]([ST])(([FWYLMV].)|([^PRIKGN]P)|([^PRIKGN].{2,4}[VILMFWYP]))	A0A024R2W4	9606_0:000ecc	427	431	RVSTP	-0.359655	-2.54837	-1.06423	-0.359038	-0.138523	-0.0592652	-0.0751872	0.0870618	0.0557341	0.132408
LIG_14-3-3_CanoR_1	FALSE	R[^DE]{0,2}[^DEPG]([ST])(([FWYLMV].)|([^PRIKGN]P)|([^PRIKGN].{2,4}[VILMFWYP]))	Q9Y4F5	9606_0:003518	663	668	RWASLA	1.36088	1.25259	1.19541	1.14153	1.26575	1.11488	1.20989	1.35356	0.878884	0.542584
LIG_14-3-3_CanoR_1	FALSE	R[^DE]{0,2}[^DEPG]([ST])(([FWYLMV].)|([^PRIKGN]P)|([^PRIKGN].{2,4}[VILMFWYP]))		9606_0:003b6d	210	215	RPSSMA	-2.1143	-2.05369	-1.82261	-0.902676	-0.395607	-0.397545	-1.1565	-0.543453	-0.221517	0.546265
LIG_14-3-3_CanoR_1	FALSE	R[^DE]{0,2}[^DEPG]([ST])(([FWYLMV].)|([^PRIKGN]P)|([^PRIKGN].{2,4}[VILMFWYP]))	Q96MC4	9606_0:004098	130	139	RLQSARLLGW	0.428751	0.428751	0.428751	0.139106	0.139106	0.139106	0.0914517	0.0914517	0.0914517	0.62666
LIG_14-3-3_CanoR_1	FALSE	R[^DE]{0,2}[^DEPG]([ST])(([FWYLMV].)|([^PRIKGN]P)|([^PRIKGN].{2,4}[VILMFWYP]))	A0A140VKA1	9606_0:003f3f	377	386	RGHSSRRSEP	-0.505901	-0.404916	-0.777477	-0.284326	-0.259554	-0.280632	-0.358831	-0.333081	-0.0740986	-0.306456
LIG_14-3-3_CanoR_1	FALSE	R[^DE]{0,2}[^DEPG]([ST])(([FWYLMV].)|([^PRIKGN]P)|([^PRIKGN].{2,4}[VILMFWYP]))	B3KR28	9606_0:002c8f	227	233	RCSEEDL	-0.539967	-0.56373	-0.848651	-0.555656	-0.582429	-0.707783	-0.509056	-0.456251	-0.449533	-0.231139
LIG_14-3-3_CanoR_1	FALSE	R[^DE]{0,2}[^DEPG]([ST])(([FWYLMV].)|([^PRIKGN]P)|([^PRIKGN].{2,4}[VILMFWYP]))	A0AVK6	9606_0:002e4d	605	609	RASML	-0.368668	-0.49314	-0.694893	-0.872588	-0.420787	-0.223728	-0.383649	-0.514744	-0.482006	-0.0538706
LIG_14-3-3_CanoR_1	FALSE	R[^DE]{0,2}[^DEPG]([ST])(([FWYLMV].)|([^PRIKGN]P)|([^PRIKGN].{2,4}[VILMFWYP]))	O43281	9606_0:003563	224	232	RASALLNLY	1.10546	-0.405065	-1.14547	1.1546	0.257341	-0.0678637	1.19078	0.0620999	0.0440585	0.191045
LIG_14-3-3_CanoR_1	FALSE	R[^DE]{0,2}[^DEPG]([ST])(([FWYLMV].)|([^PRIKGN]P)|([^PRIKGN].{2,4}[VILMFWYP]))	A0A0A0MSS3	9606_0:00336c	245	249	RRSLC	0.353495	0.287039	0.79332	0.55711	0.333142	0.372908	0.357082	0.34356	0.59699	0.375881
LIG_14-3-3_CanoR_1	FALSE	R[^DE]{0,2}[^DEPG]([ST])(([FWYLMV].)|([^PRIKGN]P)|([^PRIKGN].{2,4}[VILMFWYP]))	B7WPD9	9606_0:000243	835	839	RATVD	-0.259205	-0.385402	-1.11789	-0.474121	-0.649694	-0.508765	-0.323782	-0.66699	-0.652476	-0.26525
LIG_14-3-3_CanoR_1	FALSE	R[^DE]{0,2}[^DEPG]([ST])(([FWYLMV].)|([^PRIKGN]P)|([^PRIKGN].{2,4}[VILMFWYP]))	P55197	9606_0:0027aa	721	730	RQWSEGQQFL	0.405868	0.662699	1.19495	0.482125	0.932901	1.94438	0.516203	0.95074	1.73906	1.92559
LIG_14-3-3_CanoR_1	FALSE	R[^DE]{0,2}[^DEPG]([ST])(([FWYLMV].)|([^PRIKGN]P)|([^PRIKGN].{2,4}[VILMFWYP]))	P23468	9606_0:002449	451	457	RVYYTMD	0.461831	0.610018	0.616381	0.48732	0.635451	0.647754	0.482393	0.605574	0.670915	0.412758
LIG_14-3-3_CanoR_1	FALSE	R[^DE]{0,2}[^DEPG]([ST])(([FWYLMV].)|([^PRIKGN]P)|([^PRIKGN].{2,4}[VILMFWYP]))	A0A0S2Z693	9606_0:000fdd	215	223	RIVRSEQEF	-0.397095	-0.417455	-0.114922	-0.308211	-0.265961	0.146729	-0.318527	-0.28204	0.0719783	0.504079
LIG_14-3-3_CanoR_1	FALSE	R[^DE]{0,2}[^DEPG]([ST])(([FWYLMV].)|([^PRIKGN]P)|([^PRIKGN].{2,4}[VILMFWYP]))	Q96QE3	9606_0:004166	66	70	RKTSP	0.32691	0.259874	-0.591612	0.403321	0.541495	0.450494	0.502547	0.364869	-0.192034	-0.439907
LIG_14-3-3_CanoR_1	FALSE	R[^DE]{0,2}[^DEPG]([ST])(([FWYLMV].)|([^PRIKGN]P)|([^PRIKGN].{2,4}[VILMFWYP]))	Q9Y2H9	9606_0:004639	1372	1376	RATTP	-1.77884	-1.65343	-1.90854	-0.387643	-0.480721	-0.0694804	-0.734506	-0.58211	-0.427443	-0.286591
LIG_14-3-3_CanoR_1	FALSE	R[^DE]{0,2}[^DEPG]([ST])(([FWYLMV].)|([^PRIKGN]P)|([^PRIKGN].{2,4}[VILMFWYP]))	Q8WUT4	9606_0:004868	28	35	RVTQQGPW	0.108234	0.12158	0.112718	0.163996	0.172591	0.172248	0.0685919	0.0801582	0.0840641	0.501461
LIG_14-3-3_CanoR_1	FALSE	R[^DE]{0,2}[^DEPG]([ST])(([FWYLMV].)|([^PRIKGN]P)|([^PRIKGN].{2,4}[VILMFWYP]))	A6NEE1	9606_0:003558	440	450	RRRSSTSWNDM	-0.297047	-0.612283	-0.579439	-0.121398	-0.422178	-0.398666	-0.209864	-0.78436	-0.535217	-0.616695
LIG_14-3-3_CanoR_1	FALSE	R[^DE]{0,2}[^DEPG]([ST])(([FWYLMV].)|([^PRIKGN]P)|([^PRIKGN].{2,4}[VILMFWYP]))	Q59EE8	9606_0:004887	906	911	RNVTVT	-0.844047	-0.730158	-0.622679	-0.718045	-0.872651	-0.261487	-0.487387	-0.731079	-0.0413601	-0.295793
LIG_14-3-3_CanoR_1	FALSE	R[^DE]{0,2}[^DEPG]([ST])(([FWYLMV].)|([^PRIKGN]P)|([^PRIKGN].{2,4}[VILMFWYP]))	A0A140VKF1	9606_0:000515	139	145	RKQFSVP	-0.562745	-0.904027	-1.49945	-0.551842	-0.407144	-0.471301	-0.550237	-0.423787	-0.335047	0.4763
LIG_14-3-3_CanoR_1	FALSE	R[^DE]{0,2}[^DEPG]([ST])(([FWYLMV].)|([^PRIKGN]P)|([^PRIKGN].{2,4}[VILMFWYP]))	Q86YV0	9606_0:004430	994	1000	RGSWSQP	-1.16758	-1.12006	-1.15361	-0.802223	-0.921325	-0.769329	-0.779709	-0.750176	-0.423277	-0.349915
LIG_14-3-3_CanoR_1	FALSE	R[^DE]{0,2}[^DEPG]([ST])(([FWYLMV].)|([^PRIKGN]P)|([^PRIKGN].{2,4}[VILMFWYP]))	P41161	9606_0:000e43	244	249	RQMSEP	-0.0759749	0.995512	-0.118577	0.89999	1.43209	0.988601	0.887181	1.36446	0.40479	1.51218
LIG_14-3-3_CanoR_1	FALSE	R[^DE]{0,2}[^DEPG]([ST])(([FWYLMV].)|([^PRIKGN]P)|([^PRIKGN].{2,4}[VILMFWYP]))	P49759	9606_0:0009d0	178	183	RTRSVE	1.14145	1.20484	0.374823	1.07493	1.19274	0.821871	1.10029	1.19765	0.687741	-0.267936
LIG_14-3-3_CanoR_1	FALSE	R[^DE]{0,2}[^DEPG]([ST])(([FWYLMV].)|([^PRIKGN]P)|([^PRIKGN].{2,4}[VILMFWYP]))	A0A024RCA1	9606_0:002b63	280	286	RVRATVN	0.718839	0.908336	0.624543	0.771403	0.972551	0.813566	0.810456	1.00696	0.942116	-0.253844
LIG_14-3-3_CanoR_1	FALSE	R[^DE]{0,2}[^DEPG]([ST])(([FWYLMV].)|([^PRIKGN]P)|([^PRIKGN].{2,4}[VILMFWYP]))	Q9Y6R9	9606_0:0044ff	385	389	RQTQP	-0.953882	-0.696464	-0.80251	-0.711524	-0.790333	-0.573653	-0.706768	-0.785745	-0.711661	-0.311421
LIG_14-3-3_CanoR_1	FALSE	R[^DE]{0,2}[^DEPG]([ST])(([FWYLMV].)|([^PRIKGN]P)|([^PRIKGN].{2,4}[VILMFWYP]))	O75056	9606_0:00048d	246	255	RLVSTATSRP	-0.428238	-0.686704	-0.686704	-0.0309717	-0.367719	-0.367719	0.0102531	-0.242671	-0.242671	-0.0806053
LIG_14-3-3_CanoR_1	FALSE	R[^DE]{0,2}[^DEPG]([ST])(([FWYLMV].)|([^PRIKGN]P)|([^PRIKGN].{2,4}[VILMFWYP]))	Q9Y4F5	9606_0:003518	1531	1539	RASCGPPSL	0.185942	-0.298908	-0.345172	0.762859	0.494257	0.338943	0.645587	0.325105	0.246566	0.158523
LIG_14-3-3_CanoR_1	FALSE	R[^DE]{0,2}[^DEPG]([ST])(([FWYLMV].)|([^PRIKGN]P)|([^PRIKGN].{2,4}[VILMFWYP]))	F6M2K2	9606_0:0048de	208	216	RPASQSDAM	-0.0530563	0.081119	-0.737799	-0.101002	-0.0504385	-0.117558	-0.114357	0.201416	-0.198614	0.0368088
LIG_14-3-3_CanoR_1	FALSE	R[^DE]{0,2}[^DEPG]([ST])(([FWYLMV].)|([^PRIKGN]P)|([^PRIKGN].{2,4}[VILMFWYP]))	A0A024RBE5	9606_0:003221	529	537	RNSEKFEKP	-0.0102154	0.0165763	-0.285836	-0.658395	-0.647779	-0.562092	-0.885444	-0.605331	-0.370686	-0.00798337
LIG_14-3-3_CanoR_1	FALSE	R[^DE]{0,2}[^DEPG]([ST])(([FWYLMV].)|([^PRIKGN]P)|([^PRIKGN].{2,4}[VILMFWYP]))	Q7LBC6	9606_0:0016ae	868	873	RPRTAP	0.555296	0.171189	0.264826	0.418672	0.615244	0.174199	0.43124	0.537454	-0.0905215	1.17579
LIG_14-3-3_CanoR_1	FALSE	R[^DE]{0,2}[^DEPG]([ST])(([FWYLMV].)|([^PRIKGN]P)|([^PRIKGN].{2,4}[VILMFWYP]))	O43497	9606_0:003d49	486	491	RRLSVH	0.752767	0.255868	0.0416257	0.52912	0.327137	1.27353	0.670063	0.44869	0.857516	0.243096
LIG_14-3-3_CanoR_1	FALSE	R[^DE]{0,2}[^DEPG]([ST])(([FWYLMV].)|([^PRIKGN]P)|([^PRIKGN].{2,4}[VILMFWYP]))	B4DZG8	9606_0:00440d	1513	1517	RKSWK	-0.0739295	-0.0651475	-0.150932	0.548918	0.552878	0.459675	0.584447	0.563987	0.486825	0.607603
LIG_14-3-3_CanoR_1	FALSE	R[^DE]{0,2}[^DEPG]([ST])(([FWYLMV].)|([^PRIKGN]P)|([^PRIKGN].{2,4}[VILMFWYP]))	Q9NW75	9606_0:00001c	54	59	RSISCP	0.384654	-0.0809169	-1.21386	0.237302	-0.50055	-0.450277	0.302001	-0.911327	-0.44595	-0.112366
LIG_14-3-3_CanoR_1	FALSE	R[^DE]{0,2}[^DEPG]([ST])(([FWYLMV].)|([^PRIKGN]P)|([^PRIKGN].{2,4}[VILMFWYP]))	Q9Y2H5	9606_0:000836	500	506	RRSISSP	-0.0072928	0.136835	0.0745126	0.460085	0.626474	0.628441	0.347253	0.622311	0.550875	0.622
LIG_14-3-3_CanoR_1	FALSE	R[^DE]{0,2}[^DEPG]([ST])(([FWYLMV].)|([^PRIKGN]P)|([^PRIKGN].{2,4}[VILMFWYP]))	Q8WY44	9606_0:0018aa	255	263	RQIQTAVMP	0.258183	0.0436424	-0.199989	-0.556706	-0.283753	-0.756336	-0.517492	-0.34576	-0.963988	0.0902289
LIG_14-3-3_CanoR_1	FALSE	R[^DE]{0,2}[^DEPG]([ST])(([FWYLMV].)|([^PRIKGN]P)|([^PRIKGN].{2,4}[VILMFWYP]))	A0A024R885	9606_0:002437	358	368	RIPSTDTQVQP	-1.61565	-1.2341	-1.06192	-0.789371	-0.541088	-0.488242	-0.653581	-0.517322	-0.483279	-0.0632233
LIG_14-3-3_CanoR_1	FALSE	R[^DE]{0,2}[^DEPG]([ST])(([FWYLMV].)|([^PRIKGN]P)|([^PRIKGN].{2,4}[VILMFWYP]))	O94827	9606_0:000575	120	127	RKSTGLKL	-0.288744	-0.266877	-1.18019	-0.253422	-0.143428	0.132431	-0.171362	-0.11151	0.228276	0.746566
LIG_14-3-3_CanoR_1	FALSE	R[^DE]{0,2}[^DEPG]([ST])(([FWYLMV].)|([^PRIKGN]P)|([^PRIKGN].{2,4}[VILMFWYP]))	Q6KC79	9606_0:001668	264	270	RNAASFP	0.439328	-0.437688	-1.29099	0.217615	-0.370601	-0.629683	0.258829	-0.303134	-0.38727	0.225719
LIG_14-3-3_CanoR_1	FALSE	R[^DE]{0,2}[^DEPG]([ST])(([FWYLMV].)|([^PRIKGN]P)|([^PRIKGN].{2,4}[VILMFWYP]))	A0A024RDP2	9606_0:00345d	184	192	RQQRSTSPV	0.317426	-0.706511	-0.727458	0.221434	-0.389528	-0.384592	0.252495	0.097012	0.114376	0.195948
LIG_14-3-3_CanoR_1	FALSE	R[^DE]{0,2}[^DEPG]([ST])(([FWYLMV].)|([^PRIKGN]P)|([^PRIKGN].{2,4}[VILMFWYP]))	Q99569	9606_0:000d20	386	390	RSSYA	0.949511	0.92418	-0.301433	0.819053	0.711319	0.432464	0.923562	0.850774	0.368405	0.340707
LIG_14-3-3_CanoR_1	FALSE	R[^DE]{0,2}[^DEPG]([ST])(([FWYLMV].)|([^PRIKGN]P)|([^PRIKGN].{2,4}[VILMFWYP]))	Q9NSI2	9606_0:004afe	71	77	RSVTSVR	-0.456095	-1.3198	-1.04861	-0.182613	-0.359054	-0.317814	-0.236494	-0.752336	-0.623766	-0.14574
LIG_14-3-3_CanoR_1	FALSE	R[^DE]{0,2}[^DEPG]([ST])(([FWYLMV].)|([^PRIKGN]P)|([^PRIKGN].{2,4}[VILMFWYP]))	P35916	9606_0:0016a7	1250	1255	RMKTFE	1.28029	1.36018	0.102178	1.17213	1.50804	0.86822	1.16915	1.59663	0.903948	0.318991
LIG_14-3-3_CanoR_1	FALSE	R[^DE]{0,2}[^DEPG]([ST])(([FWYLMV].)|([^PRIKGN]P)|([^PRIKGN].{2,4}[VILMFWYP]))	P50570	9606_0:004492	768	777	RRPVSSIHPP	-0.978832	-0.976776	-1.71186	-0.152567	-0.386504	-0.265315	-0.492858	-0.50318	-0.411518	0.178583
LIG_14-3-3_CanoR_1	FALSE	R[^DE]{0,2}[^DEPG]([ST])(([FWYLMV].)|([^PRIKGN]P)|([^PRIKGN].{2,4}[VILMFWYP]))	Q5VT25	9606_0:00006f	1017	1021	RSTSP	-0.600505	0.276133	-0.75877	-0.236643	0.358666	0.203437	0.188908	0.611806	0.41074	0.418302
LIG_14-3-3_CanoR_1	FALSE	R[^DE]{0,2}[^DEPG]([ST])(([FWYLMV].)|([^PRIKGN]P)|([^PRIKGN].{2,4}[VILMFWYP]))	A0A0C4DGT3	9606_0:000fad	249	255	RLRSSMS	1.46098	0.995845	-0.0878568	1.06412	0.987824	0.341647	1.14724	1.04533	0.677758	1.43119
LIG_14-3-3_CanoR_1	FALSE	R[^DE]{0,2}[^DEPG]([ST])(([FWYLMV].)|([^PRIKGN]P)|([^PRIKGN].{2,4}[VILMFWYP]))	Q6RFH5	9606_0:002bc9	392	398	RPGSTSP	-0.809155	-0.74599	-1.11558	-0.79033	-0.810998	-0.63789	-0.8089	-0.756132	-0.592889	-0.479725
LIG_14-3-3_CanoR_1	FALSE	R[^DE]{0,2}[^DEPG]([ST])(([FWYLMV].)|([^PRIKGN]P)|([^PRIKGN].{2,4}[VILMFWYP]))	A0A087WWW9	9606_0:0007b0	134	142	RSNSDESNF	0.198237	-0.763279	-0.745118	0.114229	0.0867114	0.0797246	0.174687	-0.440175	-0.427821	-0.391813
LIG_14-3-3_CanoR_1	FALSE	R[^DE]{0,2}[^DEPG]([ST])(([FWYLMV].)|([^PRIKGN]P)|([^PRIKGN].{2,4}[VILMFWYP]))	Q96M02	9606_0:00293f	163	167	RASLP	-0.499966	-0.781977	-0.929871	-0.398818	-0.300355	-0.297636	-0.306024	-0.283336	-0.266938	-0.305816
LIG_14-3-3_CanoR_1	FALSE	R[^DE]{0,2}[^DEPG]([ST])(([FWYLMV].)|([^PRIKGN]P)|([^PRIKGN].{2,4}[VILMFWYP]))	A0A024QZB5	9606_0:003a26	118	126	RIHRTSSTL	-0.605947	-0.857305	-0.821002	-0.353985	-0.187048	-0.182839	-0.47595	-0.427014	-0.427547	-0.159229
LIG_14-3-3_CanoR_1	FALSE	R[^DE]{0,2}[^DEPG]([ST])(([FWYLMV].)|([^PRIKGN]P)|([^PRIKGN].{2,4}[VILMFWYP]))	P53804	9606_0:004aa6	1928	1934	RVTEHIL	1.12877	0.893597	0.555674	1.36605	1.5714	1.20895	1.32788	1.38611	1.12882	0.691888
LIG_14-3-3_CanoR_1	FALSE	R[^DE]{0,2}[^DEPG]([ST])(([FWYLMV].)|([^PRIKGN]P)|([^PRIKGN].{2,4}[VILMFWYP]))	O00763	9606_0:002f9a	192	196	RASLG	-0.460848	-0.888784	-1.83773	0.740691	0.481635	0.881179	0.745344	0.351469	0.378041	1.23354
LIG_14-3-3_CanoR_1	FALSE	R[^DE]{0,2}[^DEPG]([ST])(([FWYLMV].)|([^PRIKGN]P)|([^PRIKGN].{2,4}[VILMFWYP]))	Q9Y6F6	9606_0:002cb2	206	211	RSNSLT	-0.687535	-0.113887	-0.181889	0.20822	0.665204	0.664469	0.0111083	0.616795	0.62546	0.585875
LIG_14-3-3_CanoR_1	FALSE	R[^DE]{0,2}[^DEPG]([ST])(([FWYLMV].)|([^PRIKGN]P)|([^PRIKGN].{2,4}[VILMFWYP]))	B4DNF7	9606_0:003279	540	548	RRSSSSSSI	0.355264	0.460869	0.137431	0.748505	0.805326	0.964686	0.668607	0.847501	0.997121	0.486858
LIG_14-3-3_CanoR_1	FALSE	R[^DE]{0,2}[^DEPG]([ST])(([FWYLMV].)|([^PRIKGN]P)|([^PRIKGN].{2,4}[VILMFWYP]))	Q96P71	9606_0:004853	202	207	RSSTWS	-0.117039	-0.0880926	-0.673565	-0.428754	-0.502874	-0.652474	-0.118479	-0.183942	-0.408841	0.272406
LIG_14-3-3_CanoR_1	FALSE	R[^DE]{0,2}[^DEPG]([ST])(([FWYLMV].)|([^PRIKGN]P)|([^PRIKGN].{2,4}[VILMFWYP]))	A0A2X0TW27	9606_0:004aa1	22	31	RKHTSRSLRL	1.03873	1.07192	-0.987552	0.998134	1.18798	1.12076	1.07133	1.19593	0.413483	0.363538
LIG_14-3-3_CanoR_1	FALSE	R[^DE]{0,2}[^DEPG]([ST])(([FWYLMV].)|([^PRIKGN]P)|([^PRIKGN].{2,4}[VILMFWYP]))	Q6ZQQ2	9606_0:00255c	1109	1117	RCSAELPIM	-0.0670151	-0.053588	-0.053588	-0.426955	-0.412703	-0.412703	-0.178364	-0.162068	-0.162068	0.0282139
LIG_14-3-3_CanoR_1	FALSE	R[^DE]{0,2}[^DEPG]([ST])(([FWYLMV].)|([^PRIKGN]P)|([^PRIKGN].{2,4}[VILMFWYP]))	O60673	9606_0:001b00	541	547	RTHSSVI	0.422773	0.535333	0.121676	0.491878	0.485669	0.387229	0.505201	0.533578	0.458135	-1.03929
LIG_14-3-3_CanoR_1	FALSE	R[^DE]{0,2}[^DEPG]([ST])(([FWYLMV].)|([^PRIKGN]P)|([^PRIKGN].{2,4}[VILMFWYP]))	Q5RHP9	9606_0:0007ca	109	113	RRSVE	-0.216834	-0.012583	0.389491	0.172637	0.208393	0.322809	0.159751	0.250418	0.307805	-0.339203
LIG_14-3-3_CanoR_1	FALSE	R[^DE]{0,2}[^DEPG]([ST])(([FWYLMV].)|([^PRIKGN]P)|([^PRIKGN].{2,4}[VILMFWYP]))	Q2L6J1	9606_0:001b04	306	312	RFFKSMN	-0.332485	-0.332485	-0.605071	0.304649	0.304649	0.573686	0.379224	0.379224	-0.170293	-0.0303118
LIG_14-3-3_CanoR_1	FALSE	R[^DE]{0,2}[^DEPG]([ST])(([FWYLMV].)|([^PRIKGN]P)|([^PRIKGN].{2,4}[VILMFWYP]))		9606_0:0016a2	322	327	RPSSVE	-1.16315	-1.18803	-1.17723	-0.614419	-0.606681	-0.0706298	-0.70504	-0.643648	-0.30186	-0.913358
LIG_14-3-3_CanoR_1	FALSE	R[^DE]{0,2}[^DEPG]([ST])(([FWYLMV].)|([^PRIKGN]P)|([^PRIKGN].{2,4}[VILMFWYP]))	O95813	9606_0:0023e2	23	33	RQNQSSLSPVL	-0.487688	-0.540761	-0.652121	-0.675547	-0.665004	-0.405068	-0.73045	-0.708705	-0.408122	-0.566309
LIG_14-3-3_CanoR_1	FALSE	R[^DE]{0,2}[^DEPG]([ST])(([FWYLMV].)|([^PRIKGN]P)|([^PRIKGN].{2,4}[VILMFWYP]))		9606_0:002d53	933	943	RSSNSSENQQF	-0.340265	-0.237812	0.121662	0.170798	0.156421	0.654515	0.236771	0.23036	0.630229	0.476655
LIG_14-3-3_CanoR_1	FALSE	R[^DE]{0,2}[^DEPG]([ST])(([FWYLMV].)|([^PRIKGN]P)|([^PRIKGN].{2,4}[VILMFWYP]))	A8MXP9	9606_0:001732	146	155	RRRTEEGPTL	-0.183496	-0.244832	-0.240224	-0.0647027	-0.584872	-0.576456	-0.0426884	0.425235	0.39611	-0.676966
LIG_14-3-3_CanoR_1	FALSE	R[^DE]{0,2}[^DEPG]([ST])(([FWYLMV].)|([^PRIKGN]P)|([^PRIKGN].{2,4}[VILMFWYP]))	Q68D39	9606_0:003d61	640	646	RVSAAEL	0.776945	0.794778	1.08944	0.811156	1.04761	1.10476	0.832043	1.09177	1.19315	0.744586
LIG_14-3-3_CanoR_1	FALSE	R[^DE]{0,2}[^DEPG]([ST])(([FWYLMV].)|([^PRIKGN]P)|([^PRIKGN].{2,4}[VILMFWYP]))	Q9BV73	9606_0:004975	2375	2383	RSAQTSREL	0.298132	-0.0628362	-0.0628362	0.30138	-0.0746996	-0.0746996	0.308766	0.110053	0.110053	0.755694
LIG_14-3-3_CanoR_1	FALSE	R[^DE]{0,2}[^DEPG]([ST])(([FWYLMV].)|([^PRIKGN]P)|([^PRIKGN].{2,4}[VILMFWYP]))	Q9BS31	9606_0:0045aa	108	114	RTLKSYL	0.546162	0.539089	0.208631	0.821407	0.834544	0.735735	0.656697	0.639588	0.698449	0.0902707
LIG_14-3-3_CanoR_1	FALSE	R[^DE]{0,2}[^DEPG]([ST])(([FWYLMV].)|([^PRIKGN]P)|([^PRIKGN].{2,4}[VILMFWYP]))	Q96JQ0	9606_0:002ef5	1592	1602	RLHSSTGALSV	0.44389	0.296184	0.0271982	0.362958	0.221919	0.206644	0.386365	0.264107	0.295096	-0.000771897
LIG_14-3-3_CanoR_1	FALSE	R[^DE]{0,2}[^DEPG]([ST])(([FWYLMV].)|([^PRIKGN]P)|([^PRIKGN].{2,4}[VILMFWYP]))	Q5T0W9	9606_0:001b83	798	807	RLCSSSDTLV	1.07305	0.612334	0.612334	1.12209	0.695242	0.695242	1.14323	0.951157	0.951157	0.871489
LIG_14-3-3_CanoR_1	FALSE	R[^DE]{0,2}[^DEPG]([ST])(([FWYLMV].)|([^PRIKGN]P)|([^PRIKGN].{2,4}[VILMFWYP]))	Q9BW04	9606_0:00009f	310	314	RSSFH	-0.16917	-0.536196	-0.536196	-0.110371	-0.439035	-0.439035	0.0333234	-0.11013	-0.11013	0.0431754
LIG_14-3-3_CanoR_1	FALSE	R[^DE]{0,2}[^DEPG]([ST])(([FWYLMV].)|([^PRIKGN]P)|([^PRIKGN].{2,4}[VILMFWYP]))	A6NFI3	9606_0:001d00	894	902	RFSQRSVLV	0.67129	0.67129	0.67129	0.524012	0.524012	0.524012	0.591611	0.591611	0.591611	-0.316343
LIG_14-3-3_CanoR_1	FALSE	R[^DE]{0,2}[^DEPG]([ST])(([FWYLMV].)|([^PRIKGN]P)|([^PRIKGN].{2,4}[VILMFWYP]))	G3V3A5	9606_0:00360b	436	442	RKRKSLR	-0.853506	-0.578354	-0.533267	-0.397533	-0.401324	-0.378359	-0.381059	-0.373002	-0.267604	0.351142
LIG_14-3-3_CanoR_1	FALSE	R[^DE]{0,2}[^DEPG]([ST])(([FWYLMV].)|([^PRIKGN]P)|([^PRIKGN].{2,4}[VILMFWYP]))	Q96HA1	9606_0:001e36	280	290	RFSRSAIPEQI	-0.507489	-0.763133	-0.737611	-0.529725	-0.481921	-0.524395	-0.475779	-0.912265	-0.897415	-0.501742
LIG_14-3-3_CanoR_1	FALSE	R[^DE]{0,2}[^DEPG]([ST])(([FWYLMV].)|([^PRIKGN]P)|([^PRIKGN].{2,4}[VILMFWYP]))	Q9ULM0	9606_0:0036c7	514	522	RKTSGLGSP	-0.151667	-0.267903	-0.500568	-0.213735	-0.302518	-0.249208	-0.194763	-0.255447	-0.192488	-0.591498
LIG_14-3-3_CanoR_1	FALSE	R[^DE]{0,2}[^DEPG]([ST])(([FWYLMV].)|([^PRIKGN]P)|([^PRIKGN].{2,4}[VILMFWYP]))	A0A0U1RR07	9606_0:002c5e	72	76	RASMR	1.44594	1.52881	1.4949	1.39434	1.56555	0.927771	1.36489	1.92095	1.51504	2.61912
LIG_14-3-3_CanoR_1	FALSE	R[^DE]{0,2}[^DEPG]([ST])(([FWYLMV].)|([^PRIKGN]P)|([^PRIKGN].{2,4}[VILMFWYP]))	A8K5H6	9606_0:00016b	411	419	RKSSIVKRP	0.114881	0.10511	-0.575718	0.168076	0.288985	0.337447	0.258992	0.417471	0.238976	0.233337
LIG_14-3-3_CanoR_1	FALSE	R[^DE]{0,2}[^DEPG]([ST])(([FWYLMV].)|([^PRIKGN]P)|([^PRIKGN].{2,4}[VILMFWYP]))	Q8NEY1	9606_0:0000cc	735	742	RRNSTIVL	0.687495	0.620465	-0.759993	0.285485	0.599465	0.126169	0.311794	0.575499	0.36498	0.543957
LIG_14-3-3_CanoR_1	FALSE	R[^DE]{0,2}[^DEPG]([ST])(([FWYLMV].)|([^PRIKGN]P)|([^PRIKGN].{2,4}[VILMFWYP]))	Q99590	9606_0:003161	933	941	RSRSHSRSP	0.723265	0.808326	0.773937	0.90364	1.35684	1.37958	0.935139	1.47605	1.52336	1.43873
LIG_14-3-3_CanoR_1	FALSE	R[^DE]{0,2}[^DEPG]([ST])(([FWYLMV].)|([^PRIKGN]P)|([^PRIKGN].{2,4}[VILMFWYP]))	Q96HB5	9606_0:004def	390	400	RRSNSSEALLV	1.14356	1.08922	1.08922	1.57748	1.91542	1.91542	1.59571	1.97941	1.97941	1.31437
LIG_14-3-3_CanoR_1	FALSE	R[^DE]{0,2}[^DEPG]([ST])(([FWYLMV].)|([^PRIKGN]P)|([^PRIKGN].{2,4}[VILMFWYP]))	Q9Y4Z2	9606_0:0026e0	69	76	RPKSELAL	-0.0102898	-1.09078	-0.894626	-0.0830834	-0.149774	-0.338075	0.0381219	-0.0262858	0.0402721	-0.794558
LIG_14-3-3_CanoR_1	FALSE	R[^DE]{0,2}[^DEPG]([ST])(([FWYLMV].)|([^PRIKGN]P)|([^PRIKGN].{2,4}[VILMFWYP]))	Q8NEY1	9606_0:0000cc	1072	1079	RATAKSFV	0.0219023	-0.481332	0.307064	-0.127622	-0.281203	-0.305534	0.0415336	-0.861149	-0.535097	-0.10439
LIG_14-3-3_CanoR_1	FALSE	R[^DE]{0,2}[^DEPG]([ST])(([FWYLMV].)|([^PRIKGN]P)|([^PRIKGN].{2,4}[VILMFWYP]))	Q9Y2K3	9606_0:00111f	1401	1406	RNASLE	0.718087	0.718087	0.119857	0.712085	0.712085	0.359603	0.721407	0.721407	0.26899	0.780371
LIG_14-3-3_CanoR_1	FALSE	R[^DE]{0,2}[^DEPG]([ST])(([FWYLMV].)|([^PRIKGN]P)|([^PRIKGN].{2,4}[VILMFWYP]))	Q13129	9606_0:00052e	1750	1755	RKHSQP	-0.337803	-0.818443	-0.836963	-0.61076	-0.232025	-0.212393	-0.523602	-0.37383	-0.366213	0.115261
LIG_14-3-3_CanoR_1	FALSE	R[^DE]{0,2}[^DEPG]([ST])(([FWYLMV].)|([^PRIKGN]P)|([^PRIKGN].{2,4}[VILMFWYP]))	Q8WYP5	9606_0:0000b5	1546	1551	RNLSFN	-0.369166	-0.456235	-0.798765	-0.314194	-0.294529	0.0700015	-0.343349	-0.316622	-0.280164	0.457579
LIG_14-3-3_CanoR_1	FALSE	R[^DE]{0,2}[^DEPG]([ST])(([FWYLMV].)|([^PRIKGN]P)|([^PRIKGN].{2,4}[VILMFWYP]))	Q68D39	9606_0:003d61	145	153	RKKKSSKSL	0.00987697	0.268793	0.246643	0.224377	0.671303	0.731854	0.289531	0.652932	0.7014	-0.662212
LIG_14-3-3_CanoR_1	FALSE	R[^DE]{0,2}[^DEPG]([ST])(([FWYLMV].)|([^PRIKGN]P)|([^PRIKGN].{2,4}[VILMFWYP]))	Q9H792	9606_0:0038a4	107	115	RAALSQKPL	-0.397978	-0.605184	-0.64236	-0.383303	-0.0301223	0.0891575	-0.412595	-0.375381	-0.354141	-0.502831
LIG_14-3-3_CanoR_1	FALSE	R[^DE]{0,2}[^DEPG]([ST])(([FWYLMV].)|([^PRIKGN]P)|([^PRIKGN].{2,4}[VILMFWYP]))	A0A2X0SFH4	9606_0:0034b5	1096	1101	RCRSLS	-1.04708	-0.730699	-1.00254	-0.199651	-0.28578	-0.077936	-0.0408893	0.0925991	0.491633	0.960396
LIG_14-3-3_CanoR_1	FALSE	R[^DE]{0,2}[^DEPG]([ST])(([FWYLMV].)|([^PRIKGN]P)|([^PRIKGN].{2,4}[VILMFWYP]))	O60248	9606_0:00408b	121	130	RKAKSSGAGP	-0.0797371	-0.0797371	-1.10684	-0.267255	-0.267255	-0.558959	-0.209672	-0.209672	0.32145	-0.780701
LIG_14-3-3_CanoR_1	FALSE	R[^DE]{0,2}[^DEPG]([ST])(([FWYLMV].)|([^PRIKGN]P)|([^PRIKGN].{2,4}[VILMFWYP]))	Q05GC8	9606_0:0019f5	442	448	RVSSTLP	-0.404141	-0.779696	-0.79326	-0.562281	-0.472146	-0.185488	-0.542384	-0.435513	-0.20652	-0.302928
LIG_14-3-3_CanoR_1	FALSE	R[^DE]{0,2}[^DEPG]([ST])(([FWYLMV].)|([^PRIKGN]P)|([^PRIKGN].{2,4}[VILMFWYP]))	Q9Y2D5	9606_0:00249e	535	539	RASMI	-1.64982	-1.64915	-1.64915	0.158068	-0.290221	-0.290221	-2.14929	-1.38272	-1.38272	-0.681018
LIG_14-3-3_CanoR_1	FALSE	R[^DE]{0,2}[^DEPG]([ST])(([FWYLMV].)|([^PRIKGN]P)|([^PRIKGN].{2,4}[VILMFWYP]))	Q6RI45	9606_0:004eb2	1785	1793	RKMTEKARV	1.18942	1.50051	0.973369	1.10293	1.78494	1.46443	1.16337	1.91222	1.3582	0.573684
LIG_14-3-3_CanoR_1	FALSE	R[^DE]{0,2}[^DEPG]([ST])(([FWYLMV].)|([^PRIKGN]P)|([^PRIKGN].{2,4}[VILMFWYP]))	Q9P1M2	9606_0:001b99	1248	1252	RHSSP	0.411637	0.819278	-0.526849	0.711215	0.997896	1.45726	0.728559	0.995557	1.32825	0.0526093
LIG_14-3-3_CanoR_1	FALSE	R[^DE]{0,2}[^DEPG]([ST])(([FWYLMV].)|([^PRIKGN]P)|([^PRIKGN].{2,4}[VILMFWYP]))	O15047	9606_0:003b39	1443	1447	RLTYE	0.412172	0.589385	0.653226	0.278713	0.204805	0.0599569	0.240286	0.417543	0.582136	0.714951
LIG_14-3-3_CanoR_1	FALSE	R[^DE]{0,2}[^DEPG]([ST])(([FWYLMV].)|([^PRIKGN]P)|([^PRIKGN].{2,4}[VILMFWYP]))	A0A2R8Y6F3	9606_0:0009da	866	870	RRTMT	0.791993	1.0982	1.26357	0.840983	1.25637	1.88977	0.920955	1.33618	1.97694	0.84341
LIG_14-3-3_CanoR_1	FALSE	R[^DE]{0,2}[^DEPG]([ST])(([FWYLMV].)|([^PRIKGN]P)|([^PRIKGN].{2,4}[VILMFWYP]))	A0A6I8PIX7	9606_0:0029d1	508	518	RTGRSEMVLYI	-0.282803	-0.801266	-0.986221	0.127288	-0.267625	-0.298772	-0.0724472	-0.286786	-0.292706	-0.356922
LIG_14-3-3_CanoR_1	FALSE	R[^DE]{0,2}[^DEPG]([ST])(([FWYLMV].)|([^PRIKGN]P)|([^PRIKGN].{2,4}[VILMFWYP]))	Q8WYA1	9606_0:002f16	586	594	RQNQSTVAV	-1.00435	-0.930826	-1.05914	-0.90357	-0.595329	-0.298708	-0.955591	-0.625574	-0.264014	-0.723268
LIG_14-3-3_CanoR_1	FALSE	R[^DE]{0,2}[^DEPG]([ST])(([FWYLMV].)|([^PRIKGN]P)|([^PRIKGN].{2,4}[VILMFWYP]))	O75152	9606_0:000517	192	197	RVTSVR	0.444502	-0.598923	-0.888489	-0.0642016	-0.220611	-0.139939	0.333858	-0.288363	-0.329918	-0.192962
LIG_14-3-3_CanoR_1	FALSE	R[^DE]{0,2}[^DEPG]([ST])(([FWYLMV].)|([^PRIKGN]P)|([^PRIKGN].{2,4}[VILMFWYP]))	Q86WN1	9606_0:001603	421	428	RRLSEARL	-1.03886	-0.497381	-0.292127	-0.560368	-0.262597	-0.440118	-0.473892	-0.134546	-0.147669	0.0143507
LIG_14-3-3_CanoR_1	FALSE	R[^DE]{0,2}[^DEPG]([ST])(([FWYLMV].)|([^PRIKGN]P)|([^PRIKGN].{2,4}[VILMFWYP]))	Q6NSK7	9606_0:0036a8	467	477	RQLASTLPAPL	-0.50589	-0.84284	-0.814219	-0.37846	-0.215391	0.0192178	-0.255807	-0.230435	-0.185943	0.05554
LIG_14-3-3_CanoR_1	FALSE	R[^DE]{0,2}[^DEPG]([ST])(([FWYLMV].)|([^PRIKGN]P)|([^PRIKGN].{2,4}[VILMFWYP]))	B2RWP4	9606_0:00286b	1944	1952	RSSDSEEAF	1.67256	2.0304	1.21	1.75488	2.22819	1.82114	1.8843	2.42547	2.20319	2.50833
LIG_14-3-3_CanoR_1	FALSE	R[^DE]{0,2}[^DEPG]([ST])(([FWYLMV].)|([^PRIKGN]P)|([^PRIKGN].{2,4}[VILMFWYP]))	B7Z7W2	9606_0:001902	387	395	RRHSDVALP	0.445002	-0.270587	-1.19126	0.53971	0.450508	0.028614	0.623649	0.626491	0.479267	0.945317
LIG_14-3-3_CanoR_1	FALSE	R[^DE]{0,2}[^DEPG]([ST])(([FWYLMV].)|([^PRIKGN]P)|([^PRIKGN].{2,4}[VILMFWYP]))	Q8N9V6	9606_0:000915	434	439	RLHTVD	0.148239	0.107734	-0.217441	0.0247866	-0.14492	-0.166338	0.123618	-0.076643	-0.0803108	0.74759
LIG_14-3-3_CanoR_1	FALSE	R[^DE]{0,2}[^DEPG]([ST])(([FWYLMV].)|([^PRIKGN]P)|([^PRIKGN].{2,4}[VILMFWYP]))	P98160	9606_0:0001e8	1779	1784	RSQSVR	-0.650847	-0.318452	-0.400907	-0.475687	-0.182987	-0.0265237	-0.477565	-0.168963	-0.238163	-0.540608
LIG_14-3-3_CanoR_1	FALSE	R[^DE]{0,2}[^DEPG]([ST])(([FWYLMV].)|([^PRIKGN]P)|([^PRIKGN].{2,4}[VILMFWYP]))	Q5T1R4	9606_0:000827	837	843	RSAHSLQ	0.0699979	-0.452553	-1.19682	0.224359	-0.47103	-0.204463	0.268391	-0.492433	-0.164747	-0.157438
LIG_14-3-3_CanoR_1	FALSE	R[^DE]{0,2}[^DEPG]([ST])(([FWYLMV].)|([^PRIKGN]P)|([^PRIKGN].{2,4}[VILMFWYP]))	A0A590UJ45	9606_0:002b5c	1426	1431	RAASVP	-1.49006	-1.71458	-1.33993	-0.667272	-0.0673228	0.878559	-0.855305	-0.678194	-0.299452	-0.544869
LIG_14-3-3_CanoR_1	FALSE	R[^DE]{0,2}[^DEPG]([ST])(([FWYLMV].)|([^PRIKGN]P)|([^PRIKGN].{2,4}[VILMFWYP]))	B7Z3D7	9606_0:00137b	284	292	RSSTEKHDW	0.463212	-0.150958	-0.764424	0.355998	-0.0331796	-0.183751	0.393464	-0.200617	-0.196119	-0.117854
LIG_14-3-3_CanoR_1	FALSE	R[^DE]{0,2}[^DEPG]([ST])(([FWYLMV].)|([^PRIKGN]P)|([^PRIKGN].{2,4}[VILMFWYP]))	A0A024RD47	9606_0:003d85	1500	1506	RTSDVTI	-0.873488	-0.48544	-1.19307	-0.833255	-0.629502	-0.284763	-1.2281	-0.819361	-0.367993	-0.445899
LIG_14-3-3_CanoR_1	FALSE	R[^DE]{0,2}[^DEPG]([ST])(([FWYLMV].)|([^PRIKGN]P)|([^PRIKGN].{2,4}[VILMFWYP]))	Q9NPG4	9606_0:001704	936	940	RLSVA	0.921313	1.15436	0.386367	0.899921	1.19365	0.99182	1.03937	1.35896	0.895278	0.819868
LIG_14-3-3_CanoR_1	FALSE	R[^DE]{0,2}[^DEPG]([ST])(([FWYLMV].)|([^PRIKGN]P)|([^PRIKGN].{2,4}[VILMFWYP]))	Q96T25	9606_0:003345	582	592	RSHSSTLSPQV	-0.17109	-0.0258011	-1.3513	-0.110179	-0.0048864	-0.271391	-0.0829092	0.0541	-0.118713	0.0802873
LIG_14-3-3_CanoR_1	FALSE	R[^DE]{0,2}[^DEPG]([ST])(([FWYLMV].)|([^PRIKGN]P)|([^PRIKGN].{2,4}[VILMFWYP]))	Q3KP66	9606_0:0004c7	396	405	RRGQSQSLRV	0.936947	0.525282	-0.497513	0.857309	0.614875	0.504858	0.822071	0.580129	0.423173	0.464067
LIG_14-3-3_CanoR_1	FALSE	R[^DE]{0,2}[^DEPG]([ST])(([FWYLMV].)|([^PRIKGN]P)|([^PRIKGN].{2,4}[VILMFWYP]))	Q99590	9606_0:003161	1083	1087	RSSFA	0.167232	-0.412871	-0.571775	-0.698026	-0.153411	-0.158282	-0.975116	-0.501831	-0.513093	-0.405284
LIG_14-3-3_CanoR_1	FALSE	R[^DE]{0,2}[^DEPG]([ST])(([FWYLMV].)|([^PRIKGN]P)|([^PRIKGN].{2,4}[VILMFWYP]))	F6M2K2	9606_0:0048de	1914	1922	RSIVTTLVP	-0.91177	-0.470442	-0.791358	-0.274689	-0.0763899	0.0922977	-0.26013	-0.0719843	0.147103	0.132943
LIG_14-3-3_CanoR_1	FALSE	R[^DE]{0,2}[^DEPG]([ST])(([FWYLMV].)|([^PRIKGN]P)|([^PRIKGN].{2,4}[VILMFWYP]))	Q5SQI5	9606_0:002975	149	158	RRSSALWSEM	0.0326394	0.382303	0.00219038	0.545637	0.732371	0.613274	0.619081	0.817437	0.521737	0.67096
LIG_14-3-3_CanoR_1	FALSE	R[^DE]{0,2}[^DEPG]([ST])(([FWYLMV].)|([^PRIKGN]P)|([^PRIKGN].{2,4}[VILMFWYP]))	A9CQZ8	9606_0:0036fa	968	972	RSSEP	1.21267	1.20081	0.533434	1.03055	1.23326	1.13649	1.08769	1.30615	0.737684	-0.312555
LIG_14-3-3_CanoR_1	FALSE	R[^DE]{0,2}[^DEPG]([ST])(([FWYLMV].)|([^PRIKGN]P)|([^PRIKGN].{2,4}[VILMFWYP]))	Q6WKZ4	9606_0:0021e5	276	285	RTASTDLKQL	0.594332	0.64838	0.0160614	0.669641	0.699018	0.104987	0.726091	0.778136	0.545668	0.691377
LIG_14-3-3_CanoR_1	FALSE	R[^DE]{0,2}[^DEPG]([ST])(([FWYLMV].)|([^PRIKGN]P)|([^PRIKGN].{2,4}[VILMFWYP]))	E7EWN3	9606_0:000e8a	1386	1391	RTISLP	-0.0553203	-0.49417	-1.06591	0.226011	0.482389	0.801383	0.189848	-0.177813	0.0333105	0.241445
LIG_14-3-3_CanoR_1	FALSE	R[^DE]{0,2}[^DEPG]([ST])(([FWYLMV].)|([^PRIKGN]P)|([^PRIKGN].{2,4}[VILMFWYP]))	A0A024R702	9606_0:003aa8	123	130	RLTDTSRY	0.180933	0.277677	0.47558	0.250967	0.371126	0.464135	0.397981	0.37476	0.482878	0.877159
LIG_14-3-3_CanoR_1	FALSE	R[^DE]{0,2}[^DEPG]([ST])(([FWYLMV].)|([^PRIKGN]P)|([^PRIKGN].{2,4}[VILMFWYP]))	O60307	9606_0:0043c1	1202	1207	RPSSLH	0.27474	0.785827	1.19165	0.477095	1.03848	1.59259	0.377659	1.08845	1.55738	0.965633
LIG_14-3-3_CanoR_1	FALSE	R[^DE]{0,2}[^DEPG]([ST])(([FWYLMV].)|([^PRIKGN]P)|([^PRIKGN].{2,4}[VILMFWYP]))	A0A024R064	9606_0:0033a1	667	673	RSMSTLT	0.947519	0.975866	0.953821	1.01966	0.843273	0.827085	1.07222	1.22982	1.22187	0.352324
LIG_14-3-3_CanoR_1	FALSE	R[^DE]{0,2}[^DEPG]([ST])(([FWYLMV].)|([^PRIKGN]P)|([^PRIKGN].{2,4}[VILMFWYP]))	Q9H2D6	9606_0:004cb7	1444	1453	RSWSSQEGGL	-0.632538	-0.885528	-1.62987	-0.642814	-0.519331	-0.28738	-1.08751	-0.824724	-0.18653	-0.568663
LIG_14-3-3_CanoR_1	FALSE	R[^DE]{0,2}[^DEPG]([ST])(([FWYLMV].)|([^PRIKGN]P)|([^PRIKGN].{2,4}[VILMFWYP]))	Q96AX9	9606_0:0002c4	423	429	RAQKSDP	-0.271598	-0.258445	-0.750035	-0.226146	-0.152609	-0.700316	-0.172315	-0.189735	-0.523609	-0.749182
LIG_14-3-3_CanoR_1	FALSE	R[^DE]{0,2}[^DEPG]([ST])(([FWYLMV].)|([^PRIKGN]P)|([^PRIKGN].{2,4}[VILMFWYP]))	B4DM52	9606_0:00475f	93	98	RPATSP	-0.588013	-0.274941	-0.992075	-0.489864	-0.372181	-0.240993	-0.0925896	-0.116986	-0.0209085	-0.228477
LIG_14-3-3_CanoR_1	FALSE	R[^DE]{0,2}[^DEPG]([ST])(([FWYLMV].)|([^PRIKGN]P)|([^PRIKGN].{2,4}[VILMFWYP]))	A0A140VK53	9606_0:003c44	1900	1906	RSRTSVT	-0.56746	-0.93177	-0.853291	0.308651	0.0568806	0.142596	0.137424	0.154045	0.193248	0.454272
LIG_14-3-3_CanoR_1	FALSE	R[^DE]{0,2}[^DEPG]([ST])(([FWYLMV].)|([^PRIKGN]P)|([^PRIKGN].{2,4}[VILMFWYP]))	B3KP41	9606_0:001a4f	1784	1788	RSTSP	-0.149677	-0.498877	-0.979614	-0.247806	-0.327911	0.289194	-0.132079	-0.0984556	0.334247	0.0943343
LIG_14-3-3_CanoR_1	FALSE	R[^DE]{0,2}[^DEPG]([ST])(([FWYLMV].)|([^PRIKGN]P)|([^PRIKGN].{2,4}[VILMFWYP]))	A0A384MR44	9606_0:0045dd	58	67	RVTSAQKHVL	-0.0779806	-0.47092	-0.443545	0.211539	-0.0143775	-0.178777	0.28188	0.214746	0.382706	0.0623796
LIG_14-3-3_CanoR_1	FALSE	R[^DE]{0,2}[^DEPG]([ST])(([FWYLMV].)|([^PRIKGN]P)|([^PRIKGN].{2,4}[VILMFWYP]))	Q4KMQ1	9606_0:0025eb	317	323	RALASLR	1.08064	1.19422	1.16978	1.30062	1.33707	1.31838	1.48488	1.52956	1.48837	1.28534
LIG_14-3-3_CanoR_1	FALSE	R[^DE]{0,2}[^DEPG]([ST])(([FWYLMV].)|([^PRIKGN]P)|([^PRIKGN].{2,4}[VILMFWYP]))	Q3B820	9606_0:000a9d	140	148	RSVSEKNSY	0.0983617	-0.395401	-0.47648	0.063754	-0.183909	-0.182608	0.0997993	-0.230865	-0.253138	-0.367964
LIG_14-3-3_CanoR_1	FALSE	R[^DE]{0,2}[^DEPG]([ST])(([FWYLMV].)|([^PRIKGN]P)|([^PRIKGN].{2,4}[VILMFWYP]))	A0A024R3Y8	9606_0:000858	1417	1422	RRSSLE	0.330329	-0.489578	-0.757373	0.358503	0.417688	0.406677	0.351792	-0.201509	-0.136744	-0.167349
LIG_14-3-3_CanoR_1	FALSE	R[^DE]{0,2}[^DEPG]([ST])(([FWYLMV].)|([^PRIKGN]P)|([^PRIKGN].{2,4}[VILMFWYP]))	Q6ZS30	9606_0:0009fe	1362	1366	RHSLD	-0.494562	-0.17073	-0.210204	0.469111	0.265702	0.280919	0.0920227	0.201657	0.179323	0.460059
LIG_14-3-3_CanoR_1	FALSE	R[^DE]{0,2}[^DEPG]([ST])(([FWYLMV].)|([^PRIKGN]P)|([^PRIKGN].{2,4}[VILMFWYP]))	A0A024R2Y0	9606_0:00113e	49	58	RITISEGSCP	0.816048	0.615813	0.436467	0.903066	0.629166	0.541886	0.94226	0.675852	0.536116	0.0371638
LIG_14-3-3_CanoR_1	FALSE	R[^DE]{0,2}[^DEPG]([ST])(([FWYLMV].)|([^PRIKGN]P)|([^PRIKGN].{2,4}[VILMFWYP]))	A0A024R5M9	9606_0:0029f9	1673	1682	RHLTAQVRSL	0.396788	-0.0271848	-0.00618683	0.498804	0.441345	0.447392	0.538685	0.359973	0.35881	0.429695
LIG_14-3-3_CanoR_1	FALSE	R[^DE]{0,2}[^DEPG]([ST])(([FWYLMV].)|([^PRIKGN]P)|([^PRIKGN].{2,4}[VILMFWYP]))	Q96F88	9606_0:002262	924	930	RASSDGP	-0.772628	-0.767986	-0.872377	-0.894864	-0.801327	-0.777382	-0.932785	-0.843302	-0.816393	-1.01179
LIG_14-3-3_CanoR_1	FALSE	R[^DE]{0,2}[^DEPG]([ST])(([FWYLMV].)|([^PRIKGN]P)|([^PRIKGN].{2,4}[VILMFWYP]))	B7WPD9	9606_0:000243	1664	1669	RSNSLG	0.702634	0.895643	-0.682087	0.852242	1.00616	0.592917	0.891871	1.07865	0.624296	0.93454
LIG_14-3-3_CanoR_1	FALSE	R[^DE]{0,2}[^DEPG]([ST])(([FWYLMV].)|([^PRIKGN]P)|([^PRIKGN].{2,4}[VILMFWYP]))	A6NDY2	9606_0:00214c	54	59	RSTTCP	0.880517	0.880517	0.880517	0.871622	0.871622	0.871622	1.14663	1.14663	1.14663	1.79467
LIG_14-3-3_CanoR_1	FALSE	R[^DE]{0,2}[^DEPG]([ST])(([FWYLMV].)|([^PRIKGN]P)|([^PRIKGN].{2,4}[VILMFWYP]))	A0A088AWP5	9606_0:00248e	582	587	RNLSLT	-0.277694	-0.324645	-0.366378	-0.711989	-0.672477	-0.648894	-0.855564	-0.832421	-0.789329	0.694188
LIG_14-3-3_CanoR_1	FALSE	R[^DE]{0,2}[^DEPG]([ST])(([FWYLMV].)|([^PRIKGN]P)|([^PRIKGN].{2,4}[VILMFWYP]))	Q12789	9606_0:003bab	1209	1219	RGGKSQKRKRL	0.622849	0.426809	-0.473042	0.593543	0.580339	0.26514	0.602875	0.604861	0.297846	-0.0372829
LIG_14-3-3_CanoR_1	FALSE	R[^DE]{0,2}[^DEPG]([ST])(([FWYLMV].)|([^PRIKGN]P)|([^PRIKGN].{2,4}[VILMFWYP]))	E7EWN3	9606_0:000e8a	1336	1340	RRSCP	-0.098594	-0.329446	-1.07465	-0.386919	-1.27002	-0.9995	-0.0756146	-0.691398	-0.344956	0.381544
LIG_14-3-3_CanoR_1	FALSE	R[^DE]{0,2}[^DEPG]([ST])(([FWYLMV].)|([^PRIKGN]P)|([^PRIKGN].{2,4}[VILMFWYP]))	Q05DG0	9606_0:002c0f	1242	1252	RLSSSESEESY	0.214709	-0.25139	-0.929726	0.289026	0.0585787	0.0102098	0.288807	0.240565	0.293806	-0.0919887
LIG_14-3-3_CanoR_1	FALSE	R[^DE]{0,2}[^DEPG]([ST])(([FWYLMV].)|([^PRIKGN]P)|([^PRIKGN].{2,4}[VILMFWYP]))	Q8N123	9606_0:004e43	108	116	RSRSHSGKV	0.0942131	0.0942131	0.0942131	0.000258857	0.000258857	0.000258857	-0.112589	-0.112589	-0.112589	0.917569
LIG_14-3-3_CanoR_1	FALSE	R[^DE]{0,2}[^DEPG]([ST])(([FWYLMV].)|([^PRIKGN]P)|([^PRIKGN].{2,4}[VILMFWYP]))	A0A024RCB2	9606_0:002b44	117	124	RSSCSKGW	-2.72954	-2.88048	-1.96383	0.419525	0.573229	0.333526	-0.506088	-0.498598	-0.284608	-0.225566
Ena/VASP ([FL]PPPP)	TRUE	[FL]PPPP	O15117	9606_0:0015fb	401	405	LPPPP	0.0254073	-0.0743813	-0.0391495	0.704131	0.495065	0.550462	0.829058	0.656834	0.697407	0.661141
Ena/VASP ([FL]PPPP)	TRUE	[FL]PPPP	O15117	9606_0:0015fb	625	629	FPPPP	0.607684	0.449692	0.526897	0.95075	0.749105	0.713267	0.968759	0.990369	0.980526	0.94223
Ena/VASP ([FL]PPPP)	TRUE	[FL]PPPP	Q9Y6N7	9606_0:000e6f	1185	1189	LPPPP	1.49648	1.53013	0.197951	1.26655	1.37184	1.68406	1.46192	1.46815	1.78235	3.97539
Ena/VASP ([FL]PPPP)	TRUE	[FL]PPPP	Q9Y6N7	9606_0:000e6f	1479	1483	LPPPP	1.33885	0.861457	-1.02005	1.26655	1.37184	1.68406	1.46192	1.34519	0.935934	2.73786
Ena/VASP ([FL]PPPP)	TRUE	[FL]PPPP	Q702N8	9606_0:000f47	23	27	LPPPP	-0.343101	0.0199313	0.0199313	0.791713	1.00835	1.00835	0.496312	0.674016	0.674016	1.00354
Ena/VASP ([FL]PPPP)	TRUE	[FL]PPPP	Q15942	9606_0:001d2c	72	76	LPPPP	1.42324	0.928265	0.928265	1.23772	1.45282	1.45282	1.03075	1.12755	1.12755	1.75549
Ena/VASP ([FL]PPPP)	TRUE	[FL]PPPP	Q15942	9606_0:001d2c	92	96	FPPPP	1.55301	1.42625	1.42625	1.17166	1.55368	1.55368	1.32965	1.58714	1.58714	2.28965
Ena/VASP ([FL]PPPP)	TRUE	[FL]PPPP	O15357	9606_0:002a4b	1052	1056	FPPPP	-0.440932	-0.288945	-0.710887	0.304798	0.609285	0.463153	0.766282	0.962266	0.970439	2.31229
Ena/VASP ([FL]PPPP)	TRUE	[FL]PPPP	Q14517	9606_0:00122c	4307	4311	LPPPP	0.397721	0.671597	-0.194118	0.601897	0.755562	0.32567	0.670962	0.816141	0.398502	1.60903
Ena/VASP ([FL]PPPP)	TRUE	[FL]PPPP	Q14517	9606_0:00122c	4434	4438	FPPPP	0.417772	0.583127	-0.816374	0.553059	0.681205	-0.118732	0.625177	0.712264	0.0657948	3.70606
Ena/VASP ([FL]PPPP)	TRUE	[FL]PPPP	Q70E73	9606_0:000b76	627	631	LPPPP	-1.72257	-1.41392	-1.8505	0.711392	1.12092	1.88912	0.115833	0.374414	1.07636	0.870749
Ena/VASP ([FL]PPPP)	TRUE	[FL]PPPP	Q70E73	9606_0:000b76	868	872	FPPPP	-0.538473	-0.355139	-1.22598	0.565471	1.02864	1.30291	0.441172	0.975306	1.47099	1.49
Ena/VASP ([FL]PPPP)	TRUE	[FL]PPPP	Q70E73	9606_0:000b76	915	919	FPPPP	0.301454	0.799726	-0.883673	0.565471	1.02864	1.30291	0.830723	1.1016	1.57469	1.90369
Ena/VASP ([FL]PPPP)	TRUE	[FL]PPPP	Q70E73	9606_0:000b76	926	930	FPPPP	-0.299342	0.308839	0.621652	0.565471	1.02864	1.30291	0.540373	1.03029	1.53643	1.52664
Ena/VASP ([FL]PPPP)	TRUE	[FL]PPPP	Q70E73	9606_0:000b76	1072	1076	FPPPP	0.545483	0.964139	-0.451527	0.565471	1.02864	1.30291	0.830723	1.07109	1.55175	1.82797
Ena/VASP ([FL]PPPP)	TRUE	[FL]PPPP	Q70E73	9606_0:000b76	1201	1205	LPPPP	0.452542	1.01522	0.0219359	0.711392	1.12092	1.88912	0.849055	1.05353	1.71169	1.8191
Ena/VASP ([FL]PPPP)	TRUE	[FL]PPPP	Q8WUP2	9606_0:000661	103	107	LPPPP	0.20923	-0.504464	-0.504464	0.864583	1.37926	1.37926	0.762732	1.2115	1.2115	2.25515
Ena/VASP ([FL]PPPP)	TRUE	[FL]PPPP	Q8WUP2	9606_0:000661	165	169	LPPPP	-0.7612	-0.674289	-0.674289	0.864583	1.37926	1.37926	0.700123	1.23971	1.23971	1.21265
Ena/VASP ([FL]PPPP)	TRUE	[FL]PPPP	Q8WX93	9606_0:00141f	561	565	FPPPP	-0.086717	-0.238541	-0.273797	0.661256	0.793653	0.769019	0.489993	0.709842	0.716691	1.3801
Ena/VASP ([FL]PPPP)	TRUE	[FL]PPPP	Q7Z5R6	9606_0:00294e	127	131	LPPPP	0.878493	-0.052153	-0.504016	1.10976	1.11546	0.272696	1.13614	0.994453	0.350156	1.58912
Ena/VASP ([FL]PPPP)	TRUE	[FL]PPPP	Q7Z5R6	9606_0:00294e	140	144	LPPPP	0.21554	-0.0440334	-1.0065	1.10976	1.11546	0.272696	0.909846	0.881903	0.305506	0.990777
Ena/VASP ([FL]PPPP)	TRUE	[FL]PPPP	Q7Z5R6	9606_0:00294e	515	519	LPPPP	0.744435	0.956133	-0.490759	1.3795	1.58349	1.8236	0.625941	0.467854	0.364915	0.751421
Ena/VASP ([FL]PPPP)	TRUE	[FL]PPPP	Q7Z5R6	9606_0:00294e	553	557	LPPPP	-0.219232	-0.206753	-0.653419	1.3795	1.58349	1.8236	1.44425	1.6707	1.96715	1.68238
Ena/VASP ([FL]PPPP)	TRUE	[FL]PPPP	Q7Z5R6	9606_0:00294e	567	571	LPPPP	0.687983	0.596587	0.811077	1.3795	1.58349	1.8236	1.21023	1.52926	1.93016	1.73851
Ena/VASP ([FL]PPPP)	TRUE	[FL]PPPP	Q7Z5R6	9606_0:00294e	597	601	LPPPP	-0.122541	0.315194	0.721627	1.3795	1.58349	1.8236	1.25804	1.52737	1.80681	1.56847
Ena/VASP ([FL]PPPP)	TRUE	[FL]PPPP	Q93052	9606_0:000d90	67	71	LPPPP	0.773775	0.191981	-0.562344	0.711079	0.662463	1.70374	0.761939	0.726895	1.87308	2.88775
Ena/VASP ([FL]PPPP)	TRUE	[FL]PPPP	Q93052	9606_0:000d90	87	91	FPPPP	1.02086	0.795979	-0.229275	0.780563	1.00735	1.63673	0.890935	1.06505	1.91485	2.34718
Ena/VASP ([FL]PPPP)	TRUE	[FL]PPPP	A6NGG8	9606_0:00094d	829	833	LPPPP	2.09349	1.99484	1.99484	1.95929	2.13088	2.13088	1.91158	2.20449	2.20449	4.65141
Ena/VASP ([FL]PPPP)	TRUE	[FL]PPPP	Q8TF72	9606_0:0012c3	1525	1529	LPPPP	-0.175043	-0.282941	-0.337946	0.790431	0.974666	1.66943	1.00698	1.36617	1.89262	2.45951
Ena/VASP ([FL]PPPP)	TRUE	[FL]PPPP	Q8TF72	9606_0:0012c3	1545	1549	FPPPP	1.12744	0.647585	0.404731	1.14222	1.19385	1.49536	1.22434	1.36151	1.88503	3.2757
Ena/VASP ([FL]PPPP)	TRUE	[FL]PPPP	Q9P2A4	9606_0:003dae	276	280	LPPPP	0.22372	0.0675887	-0.0641878	1.07065	1.70469	1.32809	1.01712	1.53159	1.19032	1.88482
Ena/VASP ([FL]PPPP)	TRUE	[FL]PPPP	Q9P2A4	9606_0:003dae	289	293	LPPPP	-0.0491532	-0.0112981	0.266141	1.07065	1.70469	1.32809	0.977169	1.49236	1.17726	1.87071
Ena/VASP ([FL]PPPP)	TRUE	[FL]PPPP	Q5SYE7	9606_0:001b40	953	957	LPPPP	-0.0941405	-0.354751	-0.344733	0.764673	0.765149	0.759357	0.877806	0.854898	0.849815	1.94413
Ena/VASP ([FL]PPPP)	TRUE	[FL]PPPP	Q5SYE7	9606_0:001b40	974	978	FPPPP	1.02708	0.288788	0.281216	0.929343	1.01161	1.00559	1.10433	1.19416	1.19607	2.4383
Ena/VASP ([FL]PPPP)	FALSE	[FL]PPPP	A0A097PIC4	9606_0:000550	348	352	LPPPP	-1.44181	-1.58651	-1.32226	-0.336916	0.0863567	0.865272	-0.445718	-0.026793	1.05978	1.14969
Ena/VASP ([FL]PPPP)	FALSE	[FL]PPPP	O14669	9606_0:0043be	164	168	LPPPP	-1.05887	-0.452404	-0.471409	-0.27877	0.559339	0.560661	-0.939624	-0.67177	-0.669658	0.0282456
Ena/VASP ([FL]PPPP)	FALSE	[FL]PPPP	A4UGR9	9606_0:000b0b	2345	2349	LPPPP	1.05981	1.06857	1.04936	1.59911	1.90661	1.89474	1.54855	2.01014	1.97153	2.73374
Ena/VASP ([FL]PPPP)	FALSE	[FL]PPPP	O43251	9606_0:004bab	99	103	FPPPP	0.638829	0.519747	-0.851435	0.875381	0.90246	0.261844	0.856765	0.920623	0.416876	0.784677
Ena/VASP ([FL]PPPP)	FALSE	[FL]PPPP	Q27J81	9606_0:0034d8	486	490	LPPPP	-0.754355	-0.411284	-1.04762	0.751713	0.947457	1.20223	0.372871	0.684607	1.03313	1.20669
Ena/VASP ([FL]PPPP)	FALSE	[FL]PPPP	Q99583	9606_0:00406f	100	104	LPPPP	-1.95543	-1.70717	-1.6152	-0.475785	-0.422195	-0.395075	-0.0854868	0.148607	0.166037	0.57135
Ena/VASP ([FL]PPPP)	FALSE	[FL]PPPP	A4UGR9	9606_0:000b0b	2309	2313	LPPPP	1.94347	0.692216	0.689491	1.59911	1.90661	1.89474	1.75365	2.09879	2.06881	3.21733
Ena/VASP ([FL]PPPP)	FALSE	[FL]PPPP	A0A0J9YYF7	9606_0:001908	539	543	LPPPP	-0.00188438	-0.251814	-0.9052	0.327025	0.462796	0.858447	0.37152	0.398664	0.720596	1.27339
Ena/VASP ([FL]PPPP)	FALSE	[FL]PPPP	B3KQA4	9606_0:00189f	75	79	LPPPP	1.1742	1.37177	1.37177	0.975789	1.0396	1.0396	0.906165	0.805169	0.805169	0.450942
Ena/VASP ([FL]PPPP)	FALSE	[FL]PPPP	O60293	9606_0:003222	567	571	LPPPP	-1.37938	-1.48669	-1.61052	0.0882126	0.466262	0.698555	-0.219768	0.41938	0.787419	0.769624
Ena/VASP ([FL]PPPP)	FALSE	[FL]PPPP	Q4G155	9606_0:0036d1	1377	1381	FPPPP	-0.199037	-0.627759	-0.0870214	0.670229	0.464018	0.573448	0.408928	0.229379	0.605261	-0.0752175
Ena/VASP ([FL]PPPP)	FALSE	[FL]PPPP	Q9P2R6	9606_0:0006ff	1012	1016	LPPPP	-3.45784	-1.80861	-1.50816	0.167557	0.538134	0.790507	-0.727191	-0.142431	0.591165	0.394058
Ena/VASP ([FL]PPPP)	FALSE	[FL]PPPP	Q8IVF7	9606_0:00326d	517	521	LPPPP	-1.57289	-0.771933	-0.306188	-0.099997	0.124837	0.927409	0.37069	0.449918	0.873355	1.08808
Ena/VASP ([FL]PPPP)	FALSE	[FL]PPPP	Q5BKX5	9606_0:00448a	57	61	LPPPP	-0.647847	-0.644132	-0.4956	1.12648	1.39685	1.59903	0.88557	1.19596	1.32738	0.789407
Ena/VASP ([FL]PPPP)	FALSE	[FL]PPPP	A0A024RBA3	9606_0:002f31	602	606	LPPPP	-1.04905	-0.283214	0.226045	0.41996	0.482618	0.450559	0.291694	0.452758	0.629933	1.34194
Ena/VASP ([FL]PPPP)	FALSE	[FL]PPPP	A0A654IC68	9606_0:003ef3	237	241	LPPPP	-0.993407	-1.23246	-1.26068	0.321343	-0.418699	-0.412412	0.319649	0.039597	0.0266949	0.813074
Ena/VASP ([FL]PPPP)	FALSE	[FL]PPPP	A0A5F9ZHS8	9606_0:00386f	867	871	LPPPP	-0.209326	-0.383764	-0.081855	0.671808	0.70007	1.24267	-0.393871	-0.409444	0.205586	0.410208
Ena/VASP ([FL]PPPP)	FALSE	[FL]PPPP	A0A1B0GTL5	9606_0:000b9b	1104	1108	FPPPP	-0.611671	-0.651421	-1.10253	-0.123041	-0.121637	-0.389935	0.242018	0.276231	0.127933	1.81535
Ena/VASP ([FL]PPPP)	FALSE	[FL]PPPP	A9CQZ8	9606_0:0036fa	1336	1340	LPPPP	0.683689	-0.404193	0.270654	0.593788	0.345504	0.693299	0.552874	0.477662	0.766963	0.756219
Ena/VASP ([FL]PPPP)	FALSE	[FL]PPPP	O15054	9606_0:003f64	245	249	LPPPP	-1.68511	-1.71395	-1.32912	0.89904	0.6156	0.827701	0.910043	0.626659	1.105	2.22335
Ena/VASP ([FL]PPPP)	FALSE	[FL]PPPP	A0A024R5C7	9606_0:002e3e	303	307	LPPPP	0.0615822	-1.03783	-1.31477	0.345865	0.00673339	0.173387	0.45121	-0.0212815	0.0931283	-0.395736
Ena/VASP ([FL]PPPP)	FALSE	[FL]PPPP	Q8IZD2	9606_0:001e1b	1676	1680	LPPPP	-0.615818	-0.442206	-0.959346	0.443421	0.903734	1.08216	0.530482	1.06119	0.936221	1.8465
Ena/VASP ([FL]PPPP)	FALSE	[FL]PPPP	O43281	9606_0:003563	336	340	LPPPP	1.02726	1.04408	-0.37953	1.22551	1.1836	0.629046	1.27671	1.36128	1.19966	2.37093
Ena/VASP ([FL]PPPP)	FALSE	[FL]PPPP	Q5U651	9606_0:004347	59	63	LPPPP	-2.95863	-2.26527	-1.22773	-0.198662	-0.335749	-0.164119	-0.70177	-0.507898	-0.565584	0.671683
Ena/VASP ([FL]PPPP)	FALSE	[FL]PPPP	Q4G155	9606_0:0036d1	1326	1330	FPPPP	0.252447	-0.176168	0.201441	0.670229	0.464018	0.573448	0.348457	0.228576	0.583723	0.554957
Ena/VASP ([FL]PPPP)	FALSE	[FL]PPPP	A0A024QZN6	9606_0:0027bc	873	877	LPPPP	1.15376	-1.17286	-0.900848	0.784307	0.159194	0.548631	0.961679	-0.524955	0.0987223	-0.21266
Ena/VASP ([FL]PPPP)	FALSE	[FL]PPPP	A0A024R3D4	9606_0:002a46	438	442	LPPPP	0.778426	1.29882	1.29882	1.12393	0.907699	0.907699	0.872442	1.61097	1.61097	1.17642
Ena/VASP ([FL]PPPP)	FALSE	[FL]PPPP	Q9Y366	9606_0:004a4b	345	349	LPPPP	-0.874686	-0.630771	-0.574307	-0.526476	-0.473334	-0.469996	-0.627882	-0.497041	-0.528175	-0.0967098
Ena/VASP ([FL]PPPP)	FALSE	[FL]PPPP	P17535	9606_0:004711	221	225	FPPPP	-2.69228	-1.75467	-2.03909	-0.473096	-0.131634	-0.616005	-0.50259	-0.316425	-0.853402	-0.634529
Ena/VASP ([FL]PPPP)	FALSE	[FL]PPPP	B3KWV4	9606_0:003d96	82	86	LPPPP	-3.33358	-2.69722	-2.21246	-1.5792	-1.56512	-1.3344	-1.19657	-1.49675	-1.21006	1.7234
Ena/VASP ([FL]PPPP)	FALSE	[FL]PPPP	O15054	9606_0:003f64	774	778	LPPPP	-1.06646	-0.24547	-1.26883	0.89904	0.6156	0.827701	0.702338	0.538633	0.694835	0.94743
Ena/VASP ([FL]PPPP)	FALSE	[FL]PPPP	H3BV60	9606_0:00477b	137	141	FPPPP	-1.14965	-1.09762	-1.10869	-0.573315	-0.75352	-0.751752	-0.561018	-0.780171	-0.791072	-0.53676
Ena/VASP ([FL]PPPP)	FALSE	[FL]PPPP	B1AL46	9606_0:00274c	278	282	LPPPP	-1.00551	-0.922754	-0.922754	0.221002	0.248066	0.248066	0.0247784	0.102255	0.102255	0.391256
Ena/VASP ([FL]PPPP)	FALSE	[FL]PPPP	A0A024RD47	9606_0:003d85	610	614	LPPPP	0.375663	-1.44497	-0.0866011	0.391481	-0.234997	0.512219	0.373107	-0.236581	0.481832	-0.980193
Ena/VASP ([FL]PPPP)	FALSE	[FL]PPPP	A7KAX9	9606_0:002d9b	1319	1323	LPPPP	-0.945584	-0.870133	-0.868103	1.23795	0.874028	0.872006	1.10353	0.79505	0.795832	3.20266
Ena/VASP ([FL]PPPP)	FALSE	[FL]PPPP	A0A075B6G3	9606_0:004dfe	702	706	LPPPP	0.716662	-0.126353	-0.523427	0.914167	0.0893458	-0.600923	1.10224	0.128209	-0.495185	1.6597
Ena/VASP ([FL]PPPP)	FALSE	[FL]PPPP	Q8IWV7	9606_0:0037fe	862	866	LPPPP	-0.135571	0.0495926	0.0632818	-0.0320834	0.175863	0.142924	-0.366108	0.0815437	0.0848646	0.715046
Ena/VASP ([FL]PPPP)	FALSE	[FL]PPPP	A6NEM2	9606_0:004da7	1796	1800	LPPPP	-0.74574	-1.57476	-1.57476	-0.740417	-1.18423	-1.18423	-0.931091	-1.38123	-1.38123	-0.398034
Ena/VASP ([FL]PPPP)	FALSE	[FL]PPPP	Q8N4S9	9606_0:001644	45	49	LPPPP	0.748741	1.07523	-0.546027	0.818272	1.22791	0.790733	0.752655	1.18381	1.04365	1.98346
Ena/VASP ([FL]PPPP)	FALSE	[FL]PPPP	A3KMH2	9606_0:002054	334	338	LPPPP	-2.74207	-1.73346	-1.54227	-0.894964	-0.0789387	0.129687	-0.546847	-0.118992	-0.06622	0.842598
Ena/VASP ([FL]PPPP)	FALSE	[FL]PPPP	C9JLR9	9606_0:002b90	559	563	LPPPP	-1.28301	-1.45633	-1.49765	-0.259683	-0.0636389	-0.0535117	-0.372495	-0.611681	-0.601471	-0.0411498
Ena/VASP ([FL]PPPP)	FALSE	[FL]PPPP	A0A494C0Y3	9606_0:004bae	152	156	LPPPP	-1.36226	-1.36226	-1.36226	0.275336	0.275336	0.275336	0.37498	0.37498	0.37498	0.40516
Ena/VASP ([FL]PPPP)	FALSE	[FL]PPPP	Q96T58	9606_0:0000cf	2430	2434	LPPPP	-1.02605	-0.686053	-0.639407	-0.155354	-0.329411	0.0642276	-0.211184	-0.319989	0.149569	1.74803
Ena/VASP ([FL]PPPP)	FALSE	[FL]PPPP	Q96EE3	9606_0:0041df	378	382	LPPPP	-1.13649	-0.183977	-0.35401	0.174544	0.219732	0.22895	0.375238	0.510356	0.308216	1.31329
Ena/VASP ([FL]PPPP)	FALSE	[FL]PPPP	Q86VE0	9606_0:0047ea	226	230	LPPPP	-1.87399	-1.37928	-1.35197	-0.167631	0.467157	0.399182	0.0822619	0.514605	0.466334	0.82865
Ena/VASP ([FL]PPPP)	FALSE	[FL]PPPP	Q9BYE0	9606_0:003f51	218	222	LPPPP	-0.867544	-0.832142	-0.841244	0.381177	0.575057	0.585299	-0.247779	-0.0687382	-0.0606953	-0.184295
Ena/VASP ([FL]PPPP)	FALSE	[FL]PPPP	Q86UU5	9606_0:00460a	335	339	LPPPP	0.378021	0.43381	0.43381	0.804795	0.839681	0.839681	0.579839	0.610855	0.610855	1.19916
Ena/VASP ([FL]PPPP)	FALSE	[FL]PPPP	O95171	9606_0:00334a	163	167	FPPPP	0.770039	-0.323018	-0.4086	0.758415	-0.202099	-0.197721	0.739057	0.030871	0.0304759	2.34046
Ena/VASP ([FL]PPPP)	FALSE	[FL]PPPP	A8K3E0	9606_0:0032ca	77	81	LPPPP	-0.809782	-0.826964	-1.37961	-0.358423	-0.26228	0.280071	-0.337426	-0.152135	0.327305	0.47676
Ena/VASP ([FL]PPPP)	FALSE	[FL]PPPP	A0A1U9X974	9606_0:001c1d	1451	1455	LPPPP	0.178208	-1.60056	-1.4273	0.388106	0.352406	0.593051	0.347783	0.220839	0.51347	1.33216
Ena/VASP ([FL]PPPP)	FALSE	[FL]PPPP	A0A0A0MQW5	9606_0:0046cd	1149	1153	LPPPP	-0.724435	-1.64528	-1.08554	-0.102125	0.0141339	0.239902	-0.296962	0.0288364	0.449619	1.30017
Ena/VASP ([FL]PPPP)	FALSE	[FL]PPPP	A0A2R8YEA1	9606_0:002a94	601	605	LPPPP	-0.900255	-0.942704	-1.03237	0.0416448	0.0353923	0.405332	0.0130473	0.104609	0.584172	2.11807
Ena/VASP ([FL]PPPP)	FALSE	[FL]PPPP	Q07666	9606_0:000227	356	360	LPPPP	-0.59689	-0.794978	-1.24453	0.214474	-0.0686838	0.218002	0.107825	-0.20727	0.481308	-0.1235
Ena/VASP ([FL]PPPP)	FALSE	[FL]PPPP	Q6UN15	9606_0:001275	368	372	LPPPP	0.775972	0.769667	-0.509836	0.823446	0.93846	0.597924	0.965245	1.06491	0.72315	1.306
Ena/VASP ([FL]PPPP)	FALSE	[FL]PPPP	Q86Y01	9606_0:0030fd	231	235	LPPPP	-3.49068	-2.7437	-2.39447	-0.190119	-0.279303	-0.302773	-0.689513	-0.486351	-0.488635	1.2617
Ena/VASP ([FL]PPPP)	FALSE	[FL]PPPP	A0A024RDH6	9606_0:0012f8	973	977	FPPPP	0.0889248	-0.27694	-0.532015	0.0419473	-0.0730802	0.118907	0.365066	0.321875	0.464778	1.3662
Ena/VASP ([FL]PPPP)	FALSE	[FL]PPPP	B3KTZ7	9606_0:003b89	429	433	LPPPP	-0.863895	0.629028	0.657889	0.907595	1.26297	1.49065	1.06171	1.42026	1.36504	1.90534
Ena/VASP ([FL]PPPP)	FALSE	[FL]PPPP	Q5TFG8	9606_0:0019db	105	109	LPPPP	1.2594	1.35269	0.524296	1.29753	1.4687	1.66849	1.36684	1.5341	1.65741	0.164322
Ena/VASP ([FL]PPPP)	FALSE	[FL]PPPP	B3KSR1	9606_0:001292	314	318	LPPPP	-3.16851	-2.32049	-2.32186	-1.04923	-0.157107	-0.209432	-1.47416	-1.2729	-1.26051	-0.337949
Ena/VASP ([FL]PPPP)	FALSE	[FL]PPPP	B4DTK7	9606_0:003c86	311	315	LPPPP	0.499328	0.141216	-0.595112	0.357614	0.590222	0.0771043	0.399259	0.611772	-0.0651754	-0.560291
Ena/VASP ([FL]PPPP)	FALSE	[FL]PPPP	B4DK65	9606_0:0035c7	836	840	LPPPP	-1.03058	-0.969166	-0.887118	-0.219448	-0.272899	-0.118424	-0.0517444	-0.19043	-0.0203508	0.852507
Ena/VASP ([FL]PPPP)	FALSE	[FL]PPPP	Q8WVE6	9606_0:0014fb	219	223	FPPPP	1.55324	1.42588	1.42588	1.4579	1.422	1.422	1.43155	1.31491	1.31491	1.95619
Ena/VASP ([FL]PPPP)	FALSE	[FL]PPPP	Q8WXD9	9606_0:003b3f	1190	1194	LPPPP	-2.00217	-1.70526	-1.52865	0.35333	0.455865	0.832093	-0.228284	-0.0637408	0.410221	1.13602
Ena/VASP ([FL]PPPP)	FALSE	[FL]PPPP	A0A087WZX0	9606_0:002c3f	305	309	LPPPP	-1.60117	-1.50548	-1.50548	-0.236308	-0.212168	-0.212168	-0.302625	-0.399111	-0.399111	-0.00552933
Ena/VASP ([FL]PPPP)	FALSE	[FL]PPPP	D3DU92	9606_0:003bea	256	260	LPPPP	0.452504	-0.0109796	-1.60826	0.0892187	0.364487	-0.915845	0.310625	0.0233007	-0.887692	0.659648
Ena/VASP ([FL]PPPP)	FALSE	[FL]PPPP	P34910	9606_0:003d3d	439	443	LPPPP	1.84371	1.87961	1.87961	2.26145	2.27346	2.27346	2.3463	2.35772	2.35772	2.72342
Ena/VASP ([FL]PPPP)	FALSE	[FL]PPPP	A1L443	9606_0:0024e8	156	160	LPPPP	-0.789187	-0.492263	-0.492263	0.145611	0.178339	0.178339	-0.0133836	0.0175031	0.0175031	0.410975
Ena/VASP ([FL]PPPP)	FALSE	[FL]PPPP	Q9Y6X0	9606_0:004237	1521	1525	LPPPP	-2.26818	-2.18828	-1.72323	-0.671227	-0.515826	-0.192767	-0.813244	-0.647204	0.0332309	1.08685
Ena/VASP ([FL]PPPP)	FALSE	[FL]PPPP	A0A024R0P6	9606_0:004539	255	259	LPPPP	-1.31644	-1.97058	-1.97058	-0.353243	-0.841595	-0.841595	-0.344527	-0.648327	-0.648327	0.528713
Ena/VASP ([FL]PPPP)	FALSE	[FL]PPPP	Q9ULL5	9606_0:004533	793	797	LPPPP	-1.63856	-1.78979	-1.22545	-0.0357432	-0.0144854	0.501007	0.0849618	0.21071	0.601207	0.664216
Ena/VASP ([FL]PPPP)	FALSE	[FL]PPPP	F8VU51	9606_0:0036d2	85	89	LPPPP	-1.28451	-1.71518	-2.00303	0.272681	0.619138	0.849927	0.331392	0.628193	1.01977	1.61305
Ena/VASP ([FL]PPPP)	FALSE	[FL]PPPP		9606_0:000723	1059	1063	LPPPP	-1.82229	-1.88537	-1.70231	-0.0118822	0.0189429	-0.0942942	-0.21412	-0.146621	0.0569813	0.980501
Ena/VASP ([FL]PPPP)	FALSE	[FL]PPPP	Q8ND23	9606_0:0034e5	1078	1082	LPPPP	-0.0533427	-1.35613	-0.568998	0.33064	0.0675423	0.357395	0.489427	0.299748	0.25961	1.13927
Ena/VASP ([FL]PPPP)	FALSE	[FL]PPPP	Q86YD5	9606_0:002e6e	272	276	LPPPP	1.12576	1.35183	-0.105821	1.22119	1.66134	0.882669	1.21014	1.61532	1.49497	1.207
Ena/VASP ([FL]PPPP)	FALSE	[FL]PPPP	Q8N3V7	9606_0:0015ff	5	9	LPPPP	-1.2238	-1.45492	-1.45706	0.621716	0.792516	0.787366	-0.360299	-0.226125	-0.217099	0.577533
Ena/VASP ([FL]PPPP)	FALSE	[FL]PPPP	Q6MZF2	9606_0:00055b	298	302	LPPPP	-0.761462	-0.843777	-1.05238	-0.677729	-0.560609	-0.541574	-0.54965	-0.480659	-0.512347	-0.140631
Ena/VASP ([FL]PPPP)	FALSE	[FL]PPPP	Q86VE0	9606_0:0047ea	309	313	LPPPP	-2.19523	-1.83482	-1.82057	-0.167631	0.467157	0.399182	0.126164	0.502735	0.465935	0.478174
Ena/VASP ([FL]PPPP)	FALSE	[FL]PPPP	H3BVB1	9606_0:0039df	187	191	LPPPP	-1.50058	-1.5004	-1.58092	0.0582495	0.31733	0.261925	0.13927	0.157006	0.452819	0.872474
Ena/VASP ([FL]PPPP)	FALSE	[FL]PPPP	A0A0S2Z456	9606_0:0004d0	50	54	LPPPP	-2.01585	-2.01559	-1.57177	0.00961837	0.0330353	0.521576	0.0364277	0.183272	1.27147	1.39939
Ena/VASP ([FL]PPPP)	FALSE	[FL]PPPP		9606_0:000fe9	1377	1381	LPPPP	-0.0625639	0.572121	-0.883566	1.26725	1.42112	1.86782	1.3361	1.43931	1.75947	2.45871
Ena/VASP ([FL]PPPP)	FALSE	[FL]PPPP	Q96HR8	9606_0:0014c0	476	480	LPPPP	-0.619363	-0.78842	-0.812948	1.06128	0.992444	0.981894	0.514268	0.983631	0.991952	0.707408
Ena/VASP ([FL]PPPP)	FALSE	[FL]PPPP	Q9C0D2	9606_0:002ef4	166	170	LPPPP	0.354113	0.539483	0.626144	0.670188	0.841316	0.867149	0.571964	0.911934	0.944621	1.49265
Ena/VASP ([FL]PPPP)	FALSE	[FL]PPPP		9606_0:0011a5	1316	1320	LPPPP	-0.101401	0.556514	-0.926415	1.24138	1.37208	1.87486	1.30608	1.39011	1.74489	2.37138
Ena/VASP ([FL]PPPP)	FALSE	[FL]PPPP	A0A068F7M9	9606_0:003a41	623	627	FPPPP	-0.122503	0.312121	-0.29502	0.803988	1.05672	1.20041	0.928236	1.14162	1.46606	1.75628
Ena/VASP ([FL]PPPP)	FALSE	[FL]PPPP	Q9UPS6	9606_0:002fb7	680	684	LPPPP	-0.26126	-0.072412	-0.577211	0.655391	0.170298	0.841651	0.701251	0.235752	0.844322	1.36968
Ena/VASP ([FL]PPPP)	FALSE	[FL]PPPP	A0A2P1H683	9606_0:00354c	1998	2002	LPPPP	-1.57769	-1.53016	-1.82238	-0.342724	-0.36434	-0.426667	-0.5262	-0.573967	-0.581555	0.36987
Ena/VASP ([FL]PPPP)	FALSE	[FL]PPPP	D2SNZ4	9606_0:003f15	183	187	FPPPP	-1.17397	-0.958756	-0.563306	0.427527	0.565551	0.621165	0.270987	0.482724	0.629579	0.674229
Ena/VASP ([FL]PPPP)	FALSE	[FL]PPPP	A0A024RBA3	9606_0:002f31	438	442	LPPPP	-0.440219	-1.45855	-1.15973	0.41996	0.482618	0.450559	0.2719	0.366301	0.593019	0.949214
Ena/VASP ([FL]PPPP)	FALSE	[FL]PPPP	F8VU51	9606_0:0036d2	1607	1611	LPPPP	-2.08023	-2.07085	-1.66476	0.530386	0.359188	0.440267	-0.501717	0.236737	0.308754	0.676695
Ena/VASP ([FL]PPPP)	FALSE	[FL]PPPP	A8K6V0	9606_0:0012ce	170	174	LPPPP	-0.268422	-0.721152	-0.944005	0.388066	0.419865	0.593722	0.46532	0.439473	0.73305	1.03493
Ena/VASP ([FL]PPPP)	FALSE	[FL]PPPP	A0A0S2Z569	9606_0:004458	322	326	FPPPP	0.272323	-0.680712	-0.981542	0.108994	-0.109869	-0.360799	0.383227	0.321645	-0.109196	0.941715
Ena/VASP ([FL]PPPP)	FALSE	[FL]PPPP	Q9HCM7	9606_0:002fdb	385	389	LPPPP	1.13387	1.42159	0.562244	1.20762	1.53994	1.50595	1.24702	1.36261	1.31332	1.6254
Ena/VASP ([FL]PPPP)	FALSE	[FL]PPPP	Q9Y3Q4	9606_0:0037b9	958	962	LPPPP	-1.04702	-1.39266	-1.32684	0.175965	-0.184419	0.750809	0.251902	-0.0561001	0.863327	1.0709
Ena/VASP ([FL]PPPP)	FALSE	[FL]PPPP	B4DUR7	9606_0:0003a5	187	191	LPPPP	1.3201	1.27053	1.41011	1.3574	1.5004	1.8203	1.39081	1.54614	1.84635	2.1728
Ena/VASP ([FL]PPPP)	FALSE	[FL]PPPP	Q53QW1	9606_0:000d37	234	238	FPPPP	0.145698	0.145698	0.145698	-0.00547781	-0.00547781	-0.00547781	0.353811	0.353811	0.353811	1.21807
Ena/VASP ([FL]PPPP)	FALSE	[FL]PPPP	A0A024RCE4	9606_0:002a0a	302	306	LPPPP	-0.672223	-0.358066	-1.17425	-0.328771	-0.13328	-0.0535601	-0.394632	-0.117403	-0.217674	-0.680513
Ena/VASP ([FL]PPPP)	FALSE	[FL]PPPP	B3KTZ7	9606_0:003b89	319	323	LPPPP	-1.16339	-1.81778	-0.707142	0.907595	1.26297	1.49065	0.299005	0.895276	1.31012	0.358195
Ena/VASP ([FL]PPPP)	FALSE	[FL]PPPP	Q1MSJ5	9606_0:002192	524	528	LPPPP	0.357858	0.326632	0.407847	0.668304	0.309642	0.242701	0.916667	0.579819	0.530153	1.00816
Ena/VASP ([FL]PPPP)	FALSE	[FL]PPPP	Q96HA1	9606_0:001e36	520	524	LPPPP	1.41937	1.44629	1.30429	1.26796	1.41468	1.35148	1.31806	1.3879	1.25205	2.43409
Ena/VASP ([FL]PPPP)	FALSE	[FL]PPPP	Q9BXQ6	9606_0:004c3e	17	21	FPPPP	-0.151584	-0.845961	-0.845961	-0.340398	-0.813649	-0.813649	-0.298441	-0.47269	-0.47269	0.900205
Ena/VASP ([FL]PPPP)	FALSE	[FL]PPPP	P55316	9606_0:003516	103	107	LPPPP	-1.71337	-1.89645	-1.43793	-0.811822	-0.839243	-0.382335	-0.689041	-0.80708	-0.256881	1.10315
Ena/VASP ([FL]PPPP)	FALSE	[FL]PPPP	Q9UPS6	9606_0:002fb7	406	410	FPPPP	-0.591382	-0.561591	-0.792468	0.130443	0.0363902	0.39396	-0.628367	-0.225936	0.700816	0.774161
Ena/VASP ([FL]PPPP)	FALSE	[FL]PPPP	I6L9A0	9606_0:0003e6	294	298	LPPPP	0.136299	0.0899222	0.137489	1.35129	1.32426	1.30844	1.32278	1.30009	1.34526	1.87312
Ena/VASP ([FL]PPPP)	FALSE	[FL]PPPP	A0A2R8YFV2	9606_0:004699	1377	1381	LPPPP	-1.5204	-0.603316	-0.603316	-0.332674	-0.364839	-0.364839	-0.4757	-0.20377	-0.20377	-0.313971
Ena/VASP ([FL]PPPP)	FALSE	[FL]PPPP	P34910	9606_0:003d3d	337	341	LPPPP	0.358715	0.395336	0.395336	2.26145	2.27346	2.27346	2.24161	2.25363	2.25363	2.66948
Ena/VASP ([FL]PPPP)	FALSE	[FL]PPPP	Q8WXX7	9606_0:001dc9	465	469	LPPPP	0.810422	1.61943	0.591133	1.05789	1.58025	1.56844	1.17621	1.6087	1.28278	2.32676
Ena/VASP ([FL]PPPP)	FALSE	[FL]PPPP	Q9NRJ4	9606_0:0018af	774	778	LPPPP	-1.3986	-1.78749	-1.50003	-0.149201	0.0804583	-0.132448	-0.138408	-0.130501	-0.083741	1.41626
Ena/VASP ([FL]PPPP)	FALSE	[FL]PPPP	Q96LX7	9606_0:000547	439	443	LPPPP	-0.830751	-0.715943	-0.622032	-0.273547	-0.235347	-0.112146	-0.637023	-0.562731	-0.532368	-0.852332
Ena/VASP ([FL]PPPP)	FALSE	[FL]PPPP	O60320	9606_0:00371e	243	247	LPPPP	0.55068	0.661331	0.950792	0.539303	0.646298	0.742389	0.598098	0.728203	0.725177	1.41084
Ena/VASP ([FL]PPPP)	FALSE	[FL]PPPP	A0A087WZX0	9606_0:002c3f	1123	1127	LPPPP	-1.05176	-1.02749	-1.02749	-0.236308	-0.212168	-0.212168	-0.62979	-0.309345	-0.309345	0.101307
Ena/VASP ([FL]PPPP)	FALSE	[FL]PPPP	A4UGR9	9606_0:000b0b	2363	2367	LPPPP	0.0120191	0.766325	0.754283	1.59911	1.90661	1.89474	1.24642	1.92234	1.89166	2.73797
Ena/VASP ([FL]PPPP)	FALSE	[FL]PPPP	A0A024R281	9606_0:0041f7	189	193	LPPPP	0.128915	-0.514291	-1.06258	0.191351	-0.191714	0.139566	0.00499719	-0.337505	-0.744804	-0.32617
Ena/VASP ([FL]PPPP)	FALSE	[FL]PPPP	A0A087WT15	9606_0:004fd1	960	964	LPPPP	-2.15972	-1.23973	-1.0381	-0.123156	0.301812	0.809638	0.122882	0.594486	0.737141	0.701226
Ena/VASP ([FL]PPPP)	FALSE	[FL]PPPP	A6NGB9	9606_0:001ee1	10	14	LPPPP	-1.35423	-1.08192	-1.08192	0.724206	0.961906	0.961906	0.68597	0.860403	0.860403	1.30188
Ena/VASP ([FL]PPPP)	FALSE	[FL]PPPP	A0A024QYX8	9606_0:004e79	380	384	LPPPP	-1.48583	-0.272428	0.339054	0.710694	0.726247	1.14075	0.213533	0.506511	1.02013	1.15149
Ena/VASP ([FL]PPPP)	FALSE	[FL]PPPP	Q9H706	9606_0:004189	510	514	LPPPP	1.11283	1.00222	1.25145	1.03471	1.02363	1.10135	1.00139	1.02494	1.00478	1.04529
Ena/VASP ([FL]PPPP)	FALSE	[FL]PPPP	F5GWJ5	9606_0:002eed	1266	1270	LPPPP	1.23546	1.38385	-0.454959	1.74411	2.05737	1.95809	1.87355	2.21709	1.98357	3.27883
Ena/VASP ([FL]PPPP)	FALSE	[FL]PPPP	I3L273	9606_0:0044b0	492	496	LPPPP	0.452163	0.472331	0.472331	0.63992	0.584802	0.584802	0.56296	0.606319	0.606319	0.520556
Ena/VASP ([FL]PPPP)	FALSE	[FL]PPPP	A0A024R566	9606_0:002b2e	67	71	LPPPP	-3.06333	-3.10176	-2.81711	0.100434	0.00238722	0.646203	0.209992	0.340018	0.676486	0.263984
Ena/VASP ([FL]PPPP)	FALSE	[FL]PPPP	Q6SPF0	9606_0:004309	210	214	LPPPP	-3.99469	-1.66111	-1.47383	0.599113	-0.543119	-0.330995	0.380543	-0.45771	-0.291163	0.502268
Ena/VASP ([FL]PPPP)	FALSE	[FL]PPPP	Q8IZ63	9606_0:0042d8	182	186	LPPPP	-1.70695	-1.67536	-1.67536	0.374075	0.400001	0.400001	0.361585	0.321677	0.321677	0.712005
Ena/VASP ([FL]PPPP)	FALSE	[FL]PPPP	F1T0L2	9606_0:002802	793	797	LPPPP	0.314668	0.407685	0.405542	0.372689	0.71865	0.7003	0.354462	0.709112	0.701248	0.824318
Ena/VASP ([FL]PPPP)	FALSE	[FL]PPPP	Q96HR8	9606_0:0014c0	467	471	LPPPP	-0.17524	-0.108436	-0.583593	1.06128	0.992444	0.981894	0.916795	1.01593	1.00237	1.48262
Ena/VASP ([FL]PPPP)	FALSE	[FL]PPPP	Q9UPS6	9606_0:002fb7	689	693	LPPPP	-1.9321	-1.49807	-1.39092	0.655391	0.170298	0.841651	0.667047	0.176317	0.799147	1.86561
Ena/VASP ([FL]PPPP)	FALSE	[FL]PPPP	A8MQ02	9606_0:001a9b	1394	1398	LPPPP	-0.340185	-0.122825	-1.16515	0.405513	0.593494	0.944809	0.245853	0.446727	0.822255	2.26978
Ena/VASP ([FL]PPPP)	FALSE	[FL]PPPP	A1A5D2	9606_0:00471b	874	878	LPPPP	-0.851555	-0.864442	-1.13305	0.282243	0.42994	0.0448829	-0.0499113	0.000603745	0.05678	1.91844
Ena/VASP ([FL]PPPP)	FALSE	[FL]PPPP	Q13435	9606_0:002af5	14	18	LPPPP	-1.57679	-2.04027	-1.77776	0.484468	0.733052	0.791818	0.530807	0.907415	0.50167	-0.289507
Ena/VASP ([FL]PPPP)	FALSE	[FL]PPPP		9606_0:0011ba	14	18	LPPPP	-1.70954	-1.12139	-1.60614	-0.823284	-0.64679	-0.544405	-0.368632	-0.316459	-0.347938	0.356469
Ena/VASP ([FL]PPPP)	FALSE	[FL]PPPP	Q9NT62	9606_0:00103c	252	256	LPPPP	0.130244	-0.490844	-1.03514	-0.00165339	-0.510138	-0.90115	-0.0278938	-0.467348	-0.957524	-0.966225
Ena/VASP ([FL]PPPP)	FALSE	[FL]PPPP		9606_0:0013d6	871	875	LPPPP	-0.620313	-0.84999	-0.993641	-0.0102372	-0.186929	0.559173	0.0692632	-0.0182225	0.79194	0.361979
Ena/VASP ([FL]PPPP)	FALSE	[FL]PPPP	A0A024QYX8	9606_0:004e79	312	316	LPPPP	-1.1001	-1.06277	-0.787089	0.710694	0.726247	1.14075	0.378363	0.359086	0.75722	0.154409
Ena/VASP ([FL]PPPP)	FALSE	[FL]PPPP	O95466	9606_0:003ed2	583	587	LPPPP	-1.71448	-1.24981	-1.06299	0.0942344	0.441078	0.82319	-0.0374662	0.413814	0.760531	1.07657
Ena/VASP ([FL]PPPP)	FALSE	[FL]PPPP		9606_0:000723	407	411	LPPPP	-0.841549	-1.53832	-1.24396	-0.0118822	0.0189429	-0.0942942	-0.109075	0.183983	0.26596	1.18153
Ena/VASP ([FL]PPPP)	FALSE	[FL]PPPP	O15054	9606_0:003f64	570	574	FPPPP	-1.4114	-0.760051	-0.87493	0.431066	0.285509	0.227317	0.497384	0.200893	0.365456	1.22729
Ena/VASP ([FL]PPPP)	FALSE	[FL]PPPP	Q5VWQ0	9606_0:000108	142	146	LPPPP	-1.63551	-1.35032	-0.720926	-0.391062	-0.0950263	-0.026515	-0.176755	0.168958	-0.0112613	0.997575
Ena/VASP ([FL]PPPP)	FALSE	[FL]PPPP	A0A024R281	9606_0:0041f7	290	294	LPPPP	-0.470722	-0.917385	-1.31036	0.191351	-0.191714	0.139566	0.165447	-0.799856	-0.496949	0.878511
Ena/VASP ([FL]PPPP)	FALSE	[FL]PPPP	O60879	9606_0:004d16	576	580	LPPPP	-1.59866	-1.16414	-0.508938	0.430888	0.494123	0.767112	0.278381	0.484742	0.80939	0.86543
Ena/VASP ([FL]PPPP)	FALSE	[FL]PPPP	A4UGR9	9606_0:000b0b	451	455	FPPPP	0.650088	0.945352	0.923076	1.02512	1.46424	1.44769	1.10377	1.56791	1.56085	3.49315
Ena/VASP ([FL]PPPP)	FALSE	[FL]PPPP	B1AK53	9606_0:0004c6	447	451	LPPPP	-0.464921	-0.442924	-0.414884	0.628135	0.697022	1.19564	0.545077	0.557804	1.16677	1.53221
Ena/VASP ([FL]PPPP)	FALSE	[FL]PPPP	B3KWV4	9606_0:003d96	72	76	FPPPP	-2.98931	-2.89764	-2.52842	-1.21722	-0.709989	-0.960541	-1.17023	-1.20347	-1.11966	1.53291
Ena/VASP ([FL]PPPP)	FALSE	[FL]PPPP	Q9HBL1	9606_0:000039	911	915	LPPPP	-0.232701	-0.54257	-1.03325	0.551025	0.669456	1.03064	0.466903	0.607342	0.833688	0.499772
Ena/VASP ([FL]PPPP)	FALSE	[FL]PPPP	Q9H2G4	9606_0:004f13	69	73	LPPPP	0.84084	0.838187	0.838187	0.935488	0.935677	0.935677	0.781545	0.781782	0.781782	0.953641
Ena/VASP ([FL]PPPP)	FALSE	[FL]PPPP	E7EWN3	9606_0:000e8a	425	429	LPPPP	-0.00488724	-0.574707	-1.11731	0.149625	-0.060581	0.139509	-0.0689342	-0.153793	-0.0938689	-0.354353
Ena/VASP ([FL]PPPP)	FALSE	[FL]PPPP	Q6UN15	9606_0:001275	401	405	FPPPP	0.82906	0.374269	-0.769791	0.760646	0.670645	0.221881	0.764504	0.708622	0.353135	1.47345
Ena/VASP ([FL]PPPP)	FALSE	[FL]PPPP	Q8IXQ3	9606_0:0026bd	98	102	LPPPP	-1.56013	-1.47948	-1.47948	-0.353044	-0.416158	-0.416158	-0.343997	-0.354938	-0.354938	0.241045
Ena/VASP ([FL]PPPP)	FALSE	[FL]PPPP	O14813	9606_0:002bcc	191	195	LPPPP	-1.85517	-1.89074	-1.17282	-0.254854	-0.114789	-0.268274	-0.653255	-0.68033	-0.292475	0.340961
Ena/VASP ([FL]PPPP)	FALSE	[FL]PPPP	A0A024R3A6	9606_0:002bd5	845	849	LPPPP	-1.17387	-2.1765	-1.65959	-0.761912	-0.429449	0.149249	-0.585865	-0.730438	-0.269296	-0.208521
Ena/VASP ([FL]PPPP)	FALSE	[FL]PPPP	A0A5F9YLF9	9606_0:003f72	407	411	LPPPP	-0.107424	0.0999922	-0.2761	1.14584	1.00719	1.54389	1.16388	1.25282	0.95124	1.40772
Ena/VASP ([FL]PPPP)	FALSE	[FL]PPPP	Q9Y6X0	9606_0:004237	1537	1541	LPPPP	-2.1873	-1.88909	-2.25604	-0.671227	-0.515826	-0.192767	-0.719827	-0.554673	0.0325583	1.23907
Ena/VASP ([FL]PPPP)	FALSE	[FL]PPPP	A0A0A0MSS3	9606_0:00336c	61	65	LPPPP	-3.60558	-1.97373	-2.20131	-0.217258	-0.125293	-0.229636	-0.278823	-0.0761801	-0.208551	-0.0378324
Ena/VASP ([FL]PPPP)	FALSE	[FL]PPPP	A4FUJ8	9606_0:004ca1	281	285	LPPPP	-2.33152	-1.49054	-1.12353	0.411402	0.601555	0.7532	-0.643529	-0.191909	0.219261	0.804271
Ena/VASP ([FL]PPPP)	FALSE	[FL]PPPP	A0A087WX35	9606_0:004cb8	252	256	LPPPP	-2.17138	-2.28412	-1.55146	0.496002	0.378397	0.000802475	0.257258	-0.189034	-0.411374	1.18602
Ena/VASP ([FL]PPPP)	FALSE	[FL]PPPP	B3KSS7	9606_0:000da4	848	852	LPPPP	0.845955	0.215297	-0.877657	0.874761	1.34407	1.35013	0.733818	0.822445	0.647114	1.06909
Ena/VASP ([FL]PPPP)	FALSE	[FL]PPPP	A0A140VJZ9	9606_0:000b48	356	360	LPPPP	-1.44792	0.261389	0.194124	0.924841	1.02515	1.05053	0.811755	0.987786	0.984998	0.910277
Ena/VASP ([FL]PPPP)	FALSE	[FL]PPPP	A0A140VKC4	9606_0:004e92	397	401	LPPPP	-2.71459	-1.79406	-1.81615	-1.15651	-0.58047	-0.58589	-0.784384	-0.348483	-0.334413	0.62937
Ena/VASP ([FL]PPPP)	FALSE	[FL]PPPP	Q504V9	9606_0:0048d7	187	191	LPPPP	-1.32558	-1.23659	-0.969112	0.124056	0.0426693	0.191908	-0.269491	-0.900989	-0.593453	1.99091
Ena/VASP ([FL]PPPP)	FALSE	[FL]PPPP	I6L9A0	9606_0:0003e6	263	267	LPPPP	-1.7396	-1.71924	-1.77256	1.35129	1.32426	1.30844	1.25656	1.20294	1.2742	1.93226
Ena/VASP ([FL]PPPP)	FALSE	[FL]PPPP	B4DH21	9606_0:000cbf	665	669	LPPPP	-0.269096	-0.157201	-0.884539	0.87439	0.731764	0.378382	0.499956	0.391587	0.491423	1.80491
Ena/VASP ([FL]PPPP)	FALSE	[FL]PPPP	A6NEQ2	9606_0:002e5f	381	385	LPPPP	-0.26471	-0.546186	-0.735395	0.366566	0.0559133	0.685721	0.385665	0.102249	0.860313	0.984946
Ena/VASP ([FL]PPPP)	FALSE	[FL]PPPP	F5GWJ5	9606_0:002eed	1084	1088	LPPPP	2.02167	1.78155	0.748482	1.74411	2.05737	1.95809	1.87355	2.21709	2.0379	2.43491
Ena/VASP ([FL]PPPP)	FALSE	[FL]PPPP	Q9NP71	9606_0:001f8d	385	389	LPPPP	-0.702923	-1.09195	-1.16818	0.139242	0.0833432	0.447487	0.242656	0.356918	0.447339	0.378403
Ena/VASP ([FL]PPPP)	FALSE	[FL]PPPP		9606_0:0011a5	1077	1081	LPPPP	1.62031	1.53816	0.612	1.24138	1.37208	1.87486	1.30608	1.39011	1.7905	2.56827
Ena/VASP ([FL]PPPP)	FALSE	[FL]PPPP	A1L162	9606_0:0008f6	97	101	LPPPP	-1.78048	-1.11974	-1.4075	-0.365574	-0.369578	-0.0846193	-0.440886	-0.42832	-0.103584	1.1138
Ena/VASP ([FL]PPPP)	FALSE	[FL]PPPP	A0A096LP49	9606_0:002416	2011	2015	LPPPP	0.269629	0.230175	0.230175	1.1897	1.27531	1.27531	0.793089	0.761175	0.761175	0.860669
Ena/VASP ([FL]PPPP)	FALSE	[FL]PPPP		9606_0:000fe9	1138	1142	LPPPP	1.62727	1.50755	0.432346	1.26725	1.42112	1.86782	1.3361	1.40307	1.7517	2.75206
Ena/VASP ([FL]PPPP)	FALSE	[FL]PPPP	B4DGF8	9606_0:002b79	279	283	LPPPP	-1.37826	-1.04382	-1.74354	0.342896	0.421902	0.024987	0.358617	0.391381	0.315804	0.847465
Ena/VASP ([FL]PPPP)	FALSE	[FL]PPPP	Q53FL1	9606_0:000a84	539	543	LPPPP	-3.16186	-1.41945	-1.59665	-0.441979	-0.0504857	-0.133506	-0.431123	-0.101694	-0.0516305	0.286038
Ena/VASP ([FL]PPPP)	FALSE	[FL]PPPP	Q9UPR6	9606_0:0046e0	232	236	LPPPP	-0.485333	-0.602837	-1.54896	0.739747	0.673322	-0.101045	0.858787	0.827861	0.224146	0.613861
Ena/VASP ([FL]PPPP)	FALSE	[FL]PPPP	Q9UMN6	9606_0:0043a6	617	621	LPPPP	-1.09728	-1.18396	-1.2429	0.645228	-0.0757783	0.0735886	0.555875	-0.114189	-0.193412	0.416486
Ena/VASP ([FL]PPPP)	FALSE	[FL]PPPP		9606_0:00134f	179	183	FPPPP	-0.491738	-0.35726	-0.394775	0.165342	0.572766	0.544035	0.141623	0.508348	0.510871	1.5604
Ena/VASP ([FL]PPPP)	FALSE	[FL]PPPP		9606_0:002c84	151	155	LPPPP	1.04842	1.41082	0.00320909	1.15	1.67798	0.970818	1.13465	1.62338	1.47032	1.30657
Ena/VASP ([FL]PPPP)	FALSE	[FL]PPPP	A7XYQ1	9606_0:00196b	475	479	LPPPP	-1.06149	-0.128891	-0.374704	-0.125695	0.276854	0.857664	-0.0319086	0.282356	0.698107	0.117237
Ena/VASP ([FL]PPPP)	FALSE	[FL]PPPP	A0A024QYX8	9606_0:004e79	158	162	LPPPP	-0.105418	-0.769572	-1.51484	0.710694	0.726247	1.14075	0.749997	0.332617	0.440227	0.170995
Ena/VASP ([FL]PPPP)	FALSE	[FL]PPPP	Q9UL51	9606_0:0044ac	713	717	FPPPP	-1.13261	-0.541106	-1.26253	-0.239554	-0.625724	-0.287578	-0.0149459	-0.733184	0.0389155	0.590051
Ena/VASP ([FL]PPPP)	FALSE	[FL]PPPP	O15156	9606_0:000767	219	223	LPPPP	-1.34056	-1.12784	-1.15643	0.182336	0.0750974	0.192557	-0.126279	-0.0915038	0.115868	0.986048
Ena/VASP ([FL]PPPP)	FALSE	[FL]PPPP	Q9ULL5	9606_0:004533	1500	1504	LPPPP	-2.75353	-1.88706	-1.19192	-0.0357432	-0.0144854	0.501007	-0.0938828	0.17377	0.332359	0.504018
Ena/VASP ([FL]PPPP)	FALSE	[FL]PPPP	Q9HCK4	9606_0:000d9a	480	484	LPPPP	1.61401	1.39277	0.504222	1.15902	1.3001	1.70625	1.24564	1.30042	1.58935	2.67031
Ena/VASP ([FL]PPPP)	FALSE	[FL]PPPP	Q9UPS6	9606_0:002fb7	708	712	LPPPP	-2.13195	-1.71984	-1.56334	0.655391	0.170298	0.841651	0.692335	0.189044	0.759166	2.03077
Ena/VASP ([FL]PPPP)	FALSE	[FL]PPPP	B1AK53	9606_0:0004c6	594	598	LPPPP	-0.593477	-0.791794	-1.33353	0.628135	0.697022	1.19564	0.737795	0.724775	1.31518	1.52365
Ena/VASP ([FL]PPPP)	FALSE	[FL]PPPP	P22681	9606_0:002d24	541	545	LPPPP	0.645004	0.836342	0.459107	0.874564	1.34356	1.4328	1.04877	1.29317	1.44283	1.1991
Ena/VASP ([FL]PPPP)	FALSE	[FL]PPPP	A0A024R7I0	9606_0:0047ca	46	50	LPPPP	-1.89442	-0.851959	-1.78924	-0.326242	-0.285577	-0.413614	-0.111327	0.0439975	-0.365115	0.319731
Ena/VASP ([FL]PPPP)	FALSE	[FL]PPPP	Q13094	9606_0:0016d2	196	200	LPPPP	-1.00326	-0.82071	-0.728508	-0.427953	-0.0159106	0.0841687	-0.233176	0.289184	0.394326	0.686643
Ena/VASP ([FL]PPPP)	FALSE	[FL]PPPP	Q9NR83	9606_0:004909	297	301	LPPPP	-1.85454	-1.73604	-1.70552	-0.537599	-0.592234	-0.218935	-0.372434	-0.457137	-0.279259	-0.115655
Ena/VASP ([FL]PPPP)	FALSE	[FL]PPPP	A4FU49	9606_0:0006bd	237	241	LPPPP	1.19742	0.749498	-0.421568	1.03763	0.519094	0.464323	0.992712	1.14106	-0.20446	-0.608813
Ena/VASP ([FL]PPPP)	FALSE	[FL]PPPP	A0A0A0MQR4	9606_0:0046a7	2483	2487	LPPPP	-1.46755	-1.51777	-1.81604	-0.638306	-0.452333	-0.180137	-0.177661	-0.281042	-0.265438	0.427925
Ena/VASP ([FL]PPPP)	FALSE	[FL]PPPP	E7EVG6	9606_0:0026f4	936	940	LPPPP	-0.0128208	0.180898	-0.514309	0.647055	0.289133	0.100046	0.610397	0.0596116	0.0449633	1.87921
Ena/VASP ([FL]PPPP)	FALSE	[FL]PPPP	Q8IVF7	9606_0:00326d	525	529	LPPPP	-1.50288	-0.551342	0.0956221	-0.099997	0.124837	0.927409	0.297934	0.451824	1.0298	1.66618
Ena/VASP ([FL]PPPP)	FALSE	[FL]PPPP	B2RA57	9606_0:004a24	21	25	LPPPP	-1.5302	-1.10206	-1.55336	-1.05143	-0.783783	-0.224954	-1.28315	-0.715461	-0.519811	-0.357862
Ena/VASP ([FL]PPPP)	FALSE	[FL]PPPP	F8VU51	9606_0:0036d2	80	84	LPPPP	-1.38813	-1.93959	-2.30493	0.272681	0.619138	0.849927	0.300007	0.586901	0.982645	1.6593
Ena/VASP ([FL]PPPP)	FALSE	[FL]PPPP	D2SNZ4	9606_0:003f15	192	196	LPPPP	0.00141676	0.118872	0.224967	0.490423	0.558661	0.650971	0.544445	0.805433	0.910777	1.43829
Ena/VASP ([FL]PPPP)	FALSE	[FL]PPPP	A0A024R6K1	9606_0:003505	516	520	FPPPP	-1.73715	-0.629907	-0.433466	-0.364098	0.383466	0.80977	0.156113	0.651899	0.885674	1.23335
Ena/VASP ([FL]PPPP)	FALSE	[FL]PPPP	A0A087WU98	9606_0:004df7	64	68	LPPPP	-0.833996	-0.335644	-1.06181	-0.21283	-0.0875098	-0.398075	-0.265153	-0.681665	-0.715709	0.130707
Ena/VASP ([FL]PPPP)	FALSE	[FL]PPPP	Q6P5Q4	9606_0:001d65	437	441	LPPPP	-1.56069	-0.655427	-0.795991	-0.0670257	0.397565	0.179944	-0.211133	0.394318	0.170913	0.715508
Ena/VASP ([FL]PPPP)	FALSE	[FL]PPPP	Q9NRG9	9606_0:003217	6	10	FPPPP	0.598839	0.556093	0.641148	0.538443	0.593237	1.00943	0.528267	0.585218	0.967834	1.42889
Ena/VASP ([FL]PPPP)	FALSE	[FL]PPPP		9606_0:001253	109	113	LPPPP	-2.48146	-0.512093	-0.378185	0.029873	0.111966	0.0857051	-0.316631	-0.162884	-0.159321	2.55595
Ena/VASP ([FL]PPPP)	FALSE	[FL]PPPP	O15234	9606_0:003d48	641	645	LPPPP	0.563975	-1.85017	-0.893557	0.706097	0.235796	0.270895	0.789197	0.347826	0.478188	0.185638
Ena/VASP ([FL]PPPP)	FALSE	[FL]PPPP	A0A024R6J9	9606_0:003562	59	63	LPPPP	0.53331	0.723226	0.723226	0.358579	0.472875	0.472875	0.475027	0.573737	0.573737	0.771259
Ena/VASP ([FL]PPPP)	FALSE	[FL]PPPP	Q5H9S0	9606_0:004a59	986	990	LPPPP	0.403055	-0.451081	-0.713236	0.488962	0.557973	0.252733	0.497888	0.502416	0.366612	1.64904
Ena/VASP ([FL]PPPP)	FALSE	[FL]PPPP	Q6P1N0	9606_0:00477c	310	314	LPPPP	0.657442	0.674757	0.887139	0.969535	0.951842	1.42684	0.843996	0.821204	1.26641	1.16658
Ena/VASP ([FL]PPPP)	FALSE	[FL]PPPP	B4DEX7	9606_0:003e79	797	801	LPPPP	-0.85155	-1.02993	-1.63355	0.458182	0.719247	0.494452	0.49766	-0.0226533	-0.195959	0.17025
Ena/VASP ([FL]PPPP)	FALSE	[FL]PPPP	Q9H461	9606_0:00294d	166	170	LPPPP	-1.68756	-1.30288	-0.742295	-0.270233	-0.422986	-0.27418	-0.0953951	-0.187851	-0.2714	0.44614
Ena/VASP ([FL]PPPP)	FALSE	[FL]PPPP	Q9Y6W5	9606_0:000643	266	270	LPPPP	1.00076	1.05897	-1.12891	0.766324	0.951709	1.51359	0.845825	0.943867	1.47398	1.27147
Ena/VASP ([FL]PPPP)	FALSE	[FL]PPPP	O14514	9606_0:0020bb	1425	1429	LPPPP	-2.46069	-1.96659	-1.91793	-0.202858	-0.520757	-0.50415	-0.11527	-0.562065	-0.531793	1.11601
Ena/VASP ([FL]PPPP)	FALSE	[FL]PPPP	A0A087WYF9	9606_0:002014	210	214	LPPPP	0.620446	0.601658	0.601658	0.574099	0.483205	0.483205	0.413041	0.356903	0.356903	1.08826
Ena/VASP ([FL]PPPP)	FALSE	[FL]PPPP	Q86YV5	9606_0:002230	53	57	LPPPP	-0.88181	-0.833672	-0.845688	-0.139202	-0.360741	-0.254493	-0.261528	-0.0980093	-0.0893954	1.53529
Ena/VASP ([FL]PPPP)	FALSE	[FL]PPPP	A0A0S2Z689	9606_0:0023fb	451	455	LPPPP	-0.846585	-0.719298	-0.701109	0.293767	0.155539	0.271346	0.157481	0.772545	0.716009	2.14607
Ena/VASP ([FL]PPPP)	FALSE	[FL]PPPP	Q9Y6X0	9606_0:004237	1529	1533	LPPPP	-3.04615	-2.56258	-2.67867	-0.671227	-0.515826	-0.192767	-0.751347	-0.622058	-0.0116128	1.51551
Ena/VASP ([FL]PPPP)	FALSE	[FL]PPPP	B2R9B8	9606_0:002285	106	110	LPPPP	0.828883	1.06216	0.765029	0.916763	1.19602	1.54256	1.05607	1.26694	1.70483	0.185493
Ena/VASP ([FL]PPPP)	FALSE	[FL]PPPP	Q7Z6J0	9606_0:001373	398	402	LPPPP	-0.328217	-0.497703	-1.43609	0.179707	0.266599	0.118989	0.10158	0.161627	-0.0347916	1.80453
Ena/VASP ([FL]PPPP)	FALSE	[FL]PPPP	O75128	9606_0:001d53	387	391	LPPPP	0.496747	-0.203571	-0.176765	1.2768	1.26245	1.30745	1.57788	1.38858	1.46196	2.05753
Ena/VASP ([FL]PPPP)	FALSE	[FL]PPPP	A6NMB9	9606_0:002f7f	178	182	LPPPP	-1.34668	-0.779838	-0.797924	-0.047152	0.0937282	0.0941754	0.0808969	0.330428	0.325921	1.49111
Ena/VASP ([FL]PPPP)	FALSE	[FL]PPPP	Q05DF2	9606_0:004701	250	254	LPPPP	-0.786177	-0.329579	-2.16119	0.34464	0.542836	1.03159	0.655936	0.810344	0.926679	0.0556321
Ena/VASP ([FL]PPPP)	FALSE	[FL]PPPP	A0A0S2Z456	9606_0:0004d0	89	93	FPPPP	-2.30068	-1.80545	-1.38828	-0.768016	-0.537642	-0.143794	-0.621625	-0.64574	-0.292503	0.829219
Ena/VASP ([FL]PPPP)	FALSE	[FL]PPPP	Q9UPP2	9606_0:003212	1078	1082	LPPPP	-1.36743	-1.65805	-1.94123	-0.866244	-0.776073	-0.478027	-0.591213	-0.693447	-0.485246	1.65082
Ena/VASP ([FL]PPPP)	FALSE	[FL]PPPP		9606_0:0014f6	721	725	LPPPP	-1.50446	-1.10549	-1.10388	0.502041	0.613871	0.629414	0.223042	0.466411	0.480922	0.578703
Ena/VASP ([FL]PPPP)	FALSE	[FL]PPPP	F8VU51	9606_0:0036d2	1554	1558	LPPPP	-2.56278	-2.16067	-1.73818	0.530386	0.359188	0.440267	0.411085	0.407013	0.22572	0.953866
Ena/VASP ([FL]PPPP)	FALSE	[FL]PPPP	Q9H1B7	9606_0:003525	270	274	LPPPP	-2.00042	-2.44284	-1.9541	-0.230466	-0.607242	0.0948616	-0.364892	-0.45042	0.592317	1.20484
Ena/VASP ([FL]PPPP)	FALSE	[FL]PPPP	Q9Y6W5	9606_0:000643	377	381	LPPPP	-2.03852	-0.833976	-0.870343	0.766324	0.951709	1.51359	-0.0358766	0.330495	1.03736	0.707869
Ena/VASP ([FL]PPPP)	FALSE	[FL]PPPP	A0A140VJZ9	9606_0:000b48	378	382	LPPPP	0.874063	1.1797	1.23989	0.924841	1.02515	1.05053	0.96233	1.01597	1.0213	1.08349
Ena/VASP ([FL]PPPP)	FALSE	[FL]PPPP	A0A024QZG3	9606_0:00449c	129	133	LPPPP	-2.11132	-1.8908	-1.85883	0.0707428	0.24339	0.251484	-0.166343	0.0723731	0.0716676	0.518101
Ena/VASP ([FL]PPPP)	FALSE	[FL]PPPP	Q96T25	9606_0:003345	384	388	LPPPP	-4.34075	-5.04498	-3.16167	-1.25058	-1.13985	-0.848267	-1.0061	-0.913875	-0.884774	0.545782
Ena/VASP ([FL]PPPP)	FALSE	[FL]PPPP	A0A024R7Q1	9606_0:001871	287	291	LPPPP	-1.19813	-0.341894	-0.0602506	0.63984	0.693533	0.620648	0.381104	0.593142	0.669294	1.15526
Ena/VASP ([FL]PPPP)	FALSE	[FL]PPPP	Q7Z304	9606_0:0025ba	501	505	LPPPP	-0.891074	-0.918081	-0.797949	-1.09027	-0.88715	-0.82813	-0.969317	-0.988182	-0.986197	-0.221086
Ena/VASP ([FL]PPPP)	FALSE	[FL]PPPP	Q96PY5	9606_0:000951	525	529	LPPPP	-1.65347	-1.43577	-1.04914	0.439642	0.511605	1.00307	0.364233	0.318278	0.938148	1.05228
Ena/VASP ([FL]PPPP)	FALSE	[FL]PPPP	B3KWV4	9606_0:003d96	300	304	LPPPP	-1.89109	-2.01398	-1.53561	-1.01498	-0.650753	-0.766547	-0.870005	-0.558623	-0.752817	0.364557
Ena/VASP ([FL]PPPP)	FALSE	[FL]PPPP	B4DPV3	9606_0:00346c	574	578	LPPPP	-0.997134	-1.11441	-0.267927	0.665002	0.772019	1.00287	0.725298	0.833228	1.01877	0.988981
Ena/VASP ([FL]PPPP)	FALSE	[FL]PPPP	Q7Z6E9	9606_0:003a5b	335	339	LPPPP	-2.0926	-1.72025	-1.32164	0.281097	0.274123	0.283991	-0.792707	-0.157851	-0.0401119	-0.0230602
Ena/VASP ([FL]PPPP)	FALSE	[FL]PPPP	B4E2K6	9606_0:002b41	712	716	FPPPP	-0.103227	-1.04122	-0.319046	0.0656576	-0.467792	-0.692352	0.0880002	-0.595796	-0.780707	1.04378
Ena/VASP ([FL]PPPP)	FALSE	[FL]PPPP	Q14151	9606_0:0042af	836	840	LPPPP	-0.271056	-1.37491	-1.55228	-0.409292	-0.951259	-0.535385	-0.283309	-0.318435	0.00986104	0.702185
Ena/VASP ([FL]PPPP)	FALSE	[FL]PPPP	Q8NDT2	9606_0:000f0a	114	118	LPPPP	-2.35684	-2.42299	-2.79204	-0.517715	-0.793508	-0.716049	-0.606179	-0.768291	-0.710179	0.716357
Ena/VASP ([FL]PPPP)	FALSE	[FL]PPPP	Q05GC8	9606_0:0019f5	559	563	LPPPP	-2.60373	-1.56403	-1.30359	0.0897951	0.0891887	0.686405	-0.190371	-0.0513167	0.395041	0.746669
Ena/VASP ([FL]PPPP)	FALSE	[FL]PPPP	A8MQ02	9606_0:001a9b	1370	1374	LPPPP	-0.583398	-0.0887148	-1.04085	0.405513	0.593494	0.944809	0.455614	0.579925	1.04541	2.56228
Ena/VASP ([FL]PPPP)	FALSE	[FL]PPPP	A0A068F7M9	9606_0:003a41	613	617	LPPPP	0.407537	0.617113	0.919259	0.936596	1.32974	1.58192	0.889019	1.09104	1.38317	1.99976
Ena/VASP ([FL]PPPP)	FALSE	[FL]PPPP	B3KXY4	9606_0:000ad2	340	344	FPPPP	-0.55174	-0.919298	-0.874391	-0.213798	-0.318625	0.552815	-0.119951	-0.369853	0.521792	0.263763
Ena/VASP ([FL]PPPP)	FALSE	[FL]PPPP	Q9P2R6	9606_0:0006ff	962	966	LPPPP	-2.63844	-0.598125	-0.454589	0.167557	0.538134	0.790507	-0.307387	0.277775	0.778386	0.601185
Ena/VASP ([FL]PPPP)	FALSE	[FL]PPPP	Q8NC96	9606_0:002fb8	186	190	LPPPP	1.52405	1.57265	1.69819	1.51542	1.81662	2.29581	1.49787	1.71538	2.29435	1.96462
Ena/VASP ([FL]PPPP)	FALSE	[FL]PPPP	A1YPR0	9606_0:004284	296	300	LPPPP	-2.02842	-1.35839	-1.09279	-0.289918	-0.678551	-0.513865	-0.299443	-0.48759	-0.437632	0.208573
Ena/VASP ([FL]PPPP)	FALSE	[FL]PPPP	Q9BYE0	9606_0:003f51	201	205	LPPPP	0.0529391	-0.649783	-0.646804	0.381177	0.575057	0.585299	0.221316	0.379852	0.376412	0.865155
Ena/VASP ([FL]PPPP)	FALSE	[FL]PPPP	B7ZMB3	9606_0:000089	740	744	LPPPP	-2.23671	-2.07196	-1.33618	-0.591809	-0.188241	0.28277	-1.31036	-0.217456	0.47533	-0.305708
Ena/VASP ([FL]PPPP)	FALSE	[FL]PPPP	P14652	9606_0:0040e0	77	81	LPPPP	-3.094	-2.35636	-1.67868	0.445305	0.11795	0.176568	-0.432895	-0.331389	-0.22179	1.29205
Ena/VASP ([FL]PPPP)	FALSE	[FL]PPPP	A0A384N6E5	9606_0:00126f	291	295	LPPPP	0.333111	-0.13927	-0.0364104	0.687092	0.715166	0.86558	0.744968	0.728866	0.819658	0.933477
TRAF6	TRUE	...P.E..[FYWDE]	P25942	9606_0:004882	233	241	KQEPQEINF	-0.327917	0.814842	0.876825	-0.319756	-0.126127	-0.144521	0.311625	0.555224	0.527532	-0.441248
TRAF6	TRUE	...P.E..[FYWDE]	Q96CG3	9606_0:001440	172	180	SSSPTEMDE	1.46008	1.47402	1.47402	1.74472	2.28913	2.28913	1.68959	2.25633	2.25633	-0.155083
TRAF6	TRUE	...P.E..[FYWDE]	Q7Z434	9606_0:00486f	451	459	CHGPEENEY	0.9445	1.25055	1.26067	2.59549	3.12725	3.05581	2.03695	2.55679	2.54518	0.209423
TRAF6	TRUE	...P.E..[FYWDE]	Q8IUC6	9606_0:004368	246	254	CQEPEEMSW	0.680548	-0.143023	-0.143023	1.08943	-0.00510297	-0.00510297	0.872884	0.30556	0.30556	0.11241
TRAF6	TRUE	...P.E..[FYWDE]	O35305	10090_0:000361	336	344	RKIPTEDEY	1.82085	0.404214	0.399597	1.73009	0.748455	0.708156	1.80067	1.00809	0.983154	-0.0993734
TRAF6	TRUE	...P.E..[FYWDE]	O35305	10090_0:000361	369	377	FQEPLEVGE	1.57953	1.76845	1.75502	1.54874	1.84439	1.77415	1.68535	2.11902	2.12412	-0.458926
TRAF6	TRUE	...P.E..[FYWDE]	O35305	10090_0:000361	443	451	GNTPGEDHE	-0.473141	-0.95484	-0.942714	-0.732008	-0.633881	-0.563401	0.0624186	0.00794112	0.0725725	0.395663
TRAF6	FALSE	...P.E..[FYWDE]	P0DJG4	9606_0:001321	54	62	HENPEEPEE	-1.56758	-1.50008	-1.41143	-0.00282328	-0.309842	-0.316885	-0.266118	-0.355719	-0.370327	0.0223594
TRAF6	FALSE	...P.E..[FYWDE]	A6NNK5	9606_0:003784	775	783	SCEPLEGVE	0.257847	-0.446089	-0.616608	-0.727608	-0.509491	-0.428162	-0.0995622	-0.362454	-0.110324	0.315985
TRAF6	FALSE	...P.E..[FYWDE]	Q1MSJ5	9606_0:002192	231	239	VLTPSEAYE	-0.131884	-0.406445	-0.369372	0.380079	0.265142	0.202069	-0.684288	-0.774968	-0.698962	0.412162
TRAF6	FALSE	...P.E..[FYWDE]	B4DLI3	9606_0:004723	152	160	NSNPVEDKD	0.640102	0.631824	0.447139	0.26453	0.431895	0.294781	0.533828	0.684927	0.523718	0.345614
TRAF6	FALSE	...P.E..[FYWDE]	I0J0A3	9606_0:003b3a	13	21	KETPPEVPD	-0.53368	-0.53368	-0.53368	-0.572835	-0.572835	-0.572835	-0.611179	-0.611179	-0.611179	-0.259803
TRAF6	FALSE	...P.E..[FYWDE]	Q5BKX8	9606_0:00245c	324	332	VYPPHEGRE	-1.35237	-1.90553	-1.90553	-0.565957	-0.37967	-0.37967	-0.595547	-0.79092	-0.79092	-0.172397
TRAF6	FALSE	...P.E..[FYWDE]	A0A024RCJ8	9606_0:001b6d	162	170	SLRPLEARD	-0.0962568	-0.668104	-0.612944	-0.173347	-0.668561	-0.684316	0.050269	-0.241608	-0.232075	0.305898
TRAF6	FALSE	...P.E..[FYWDE]	A0A1U9X9A6	9606_0:001bb2	103	111	GPQPPENPW	0.854638	0.854638	0.854638	0.855041	0.855041	0.855041	0.859658	0.859658	0.859658	0.147764
TRAF6	FALSE	...P.E..[FYWDE]	Q9P0L0	9606_0:00425c	114	122	EAKPDELMD	0.740311	0.753193	0.314719	0.813007	0.935772	0.549714	0.894403	0.984888	0.643838	0.906308
TRAF6	FALSE	...P.E..[FYWDE]	Q70EK9	9606_0:004e37	23	31	GASPEEAVE	-0.693899	-0.693899	-0.693899	-0.338103	-0.338103	-0.338103	-0.648117	-0.648117	-0.648117	-0.459935
TRAF6	FALSE	...P.E..[FYWDE]	A0A024R1E5	9606_0:004b3f	1753	1761	RAGPTEPMD	0.327836	0.296437	-0.630947	0.519314	0.532563	-0.135348	0.532326	0.695489	0.0297174	0.724282
TRAF6	FALSE	...P.E..[FYWDE]	A0A024RCN6	9606_0:001ad5	282	290	PTPPGEKKD	-0.0195394	0.322652	-0.0299592	0.173173	0.378101	0.302846	0.360243	0.462011	0.448217	-0.709282
TRAF6	FALSE	...P.E..[FYWDE]	P29966	9606_0:001a91	323	331	EAPPAEAAE	-0.106103	-1.03013	-1.03013	-0.404073	-0.652615	-0.652615	0.100548	-0.327997	-0.327997	0.454556
TRAF6	FALSE	...P.E..[FYWDE]	P35269	9606_0:00480c	313	321	EKPPEEDKE	-1.21405	-0.961042	-0.953556	-0.35148	-0.968514	-0.354578	-0.660953	-1.06811	-0.452545	-0.598991
TRAF6	FALSE	...P.E..[FYWDE]	A0A140VJI7	9606_0:000098	146	154	LQHPNEQKE	-0.832387	-1.14262	-1.14262	0.517417	0.707138	0.707138	0.499798	0.444055	0.444055	-0.450057
TRAF6	FALSE	...P.E..[FYWDE]	A1A5D9	9606_0:003bed	333	341	PSPPEEILE	-0.594811	-1.9711	-1.96408	-0.477605	-0.460858	-0.460455	-0.754526	-0.729404	-0.718579	-0.621807
TRAF6	FALSE	...P.E..[FYWDE]	A0A590UJ36	9606_0:0043bc	664	672	PSAPTEGEE	0.77838	0.77838	0.77838	0.288784	0.288784	0.288784	0.75243	0.75243	0.75243	-0.830645
TRAF6	FALSE	...P.E..[FYWDE]	Q7L945	9606_0:00429d	124	132	GREPNEYQE	-1.15988	-0.874506	-0.827164	0.138427	0.189326	-0.162186	-0.0526822	0.296632	0.156839	-0.0511703
TRAF6	FALSE	...P.E..[FYWDE]	B4DXK0	9606_0:001f97	551	559	HTPPEEPNE	0.478501	-0.0236712	0.0254276	0.937113	0.396521	0.36541	0.112229	0.0233575	-0.0242578	0.679781
TRAF6	FALSE	...P.E..[FYWDE]	H0UI60	9606_0:001a3e	154	162	LQTPEEKFD	0.71411	0.71411	-0.212653	0.732975	0.732975	0.311549	0.784531	0.784531	0.524997	0.711439
TRAF6	FALSE	...P.E..[FYWDE]	P35611	9606_0:0014e0	523	531	NTNPKEVQE	1.05534	0.957813	0.573107	1.06602	1.14404	1.01976	1.07451	1.16807	1.2265	0.599803
TRAF6	FALSE	...P.E..[FYWDE]	O15013	9606_0:0020b8	239	247	DDVPRENSD	0.721797	0.743715	-0.641653	0.653104	0.713438	0.40529	0.677531	0.769478	0.0882124	-0.318322
TRAF6	FALSE	...P.E..[FYWDE]	Q8N7R1	9606_0:001fe5	139	147	GIAPPERQE	0.111508	0.111508	0.111508	0.462055	0.462055	0.462055	0.697137	0.697137	0.697137	-0.364677
TRAF6	FALSE	...P.E..[FYWDE]	Q14721	9606_0:004851	552	560	QSKPKEELE	0.179709	0.208557	0.317414	0.131391	0.048023	0.222464	0.200866	0.0431254	-0.043403	-0.182663
TRAF6	FALSE	...P.E..[FYWDE]	Q9BTK6	9606_0:003cc6	161	169	PHMPTEFDF	0.96173	1.13145	1.13145	1.09329	1.34001	1.34001	1.07705	1.31304	1.31304	1.2661
TRAF6	FALSE	...P.E..[FYWDE]	A0A669KBG8	9606_0:0029c0	719	727	LPDPRELIE	0.153873	0.314568	-0.846974	0.25187	0.539461	0.0206652	0.350384	0.580516	0.24875	0.631821
TRAF6	FALSE	...P.E..[FYWDE]	Q8NEZ4	9606_0:001f26	3223	3231	REFPEEDAE	0.953537	1.01242	1.01242	1.0109	1.15868	1.15868	1.02586	1.19159	1.19159	-0.720379
TRAF6	FALSE	...P.E..[FYWDE]	O15013	9606_0:0020b8	230	238	MENPEEAIY	0.559727	0.577402	-1.01747	0.601675	0.592978	0.150239	0.54278	0.669683	0.48823	1.79435
TRAF6	FALSE	...P.E..[FYWDE]	B4E1W8	9606_0:0024a9	76	84	LAPPSEPSE	-0.909561	-1.30841	-1.23077	-0.682976	-0.777686	-0.741536	-0.832485	-0.906191	-0.938041	0.142808
TRAF6	FALSE	...P.E..[FYWDE]	Q3BBV0	9606_0:000164	824	832	EEVPQESWD	-0.883387	-0.883387	-0.883387	0.84872	0.84872	0.84872	1.03731	1.03731	1.03731	-0.230406
TRAF6	FALSE	...P.E..[FYWDE]	A0A087X0N2	9606_0:000036	991	999	NSKPSETGE	0.295509	-0.607961	-0.607961	-0.0868779	-0.577414	-0.577414	-0.104829	-0.509872	-0.509872	-0.473791
TRAF6	FALSE	...P.E..[FYWDE]	B3KP91	9606_0:003a42	167	175	EREPVENED	-1.43979	-1.43979	-1.43979	-0.81309	-0.81309	-0.81309	-1.08808	-1.08808	-1.08808	0.992583
TRAF6	FALSE	...P.E..[FYWDE]	B3KPL1	9606_0:0028cb	527	535	PSKPKEAEE	0.484324	0.287904	-0.752167	0.393138	0.216395	-0.151615	0.446692	0.372031	-0.124681	-0.57163
TRAF6	FALSE	...P.E..[FYWDE]	Q9Y4B5	9606_0:004195	789	797	SGKPSEASE	0.513458	-0.0358056	-0.0595625	0.583362	0.21051	0.191752	0.575138	0.221531	0.187486	-0.281135
TRAF6	FALSE	...P.E..[FYWDE]	Q6PJW8	9606_0:000103	526	534	CMAPEEKGD	-0.447439	-0.452511	-0.452511	0.312579	0.574599	0.574599	0.298098	0.569881	0.569881	0.0898053
TRAF6	FALSE	...P.E..[FYWDE]	Q9P0M4	9606_0:003ad8	89	97	VLRPEEVLE	-0.817616	-1.16482	-1.14612	-0.748732	-0.410303	-0.366399	-0.679467	-0.691612	-0.6388	-0.667913
TRAF6	FALSE	...P.E..[FYWDE]	A0A024R542	9606_0:002a45	367	375	SSPPPEVLE	-1.06413	-1.01604	-1.01604	-0.334697	-0.294938	-0.294938	-0.523652	-0.562719	-0.562719	0.00987078
TRAF6	FALSE	...P.E..[FYWDE]	Q8TCU4	9606_0:000a79	2808	2816	EEKPLERSD	-0.517216	-0.830415	-0.77806	-0.496457	-0.403299	-0.332627	-0.214891	-0.371757	-0.284311	-0.210214
TRAF6	FALSE	...P.E..[FYWDE]	Q6H9L7	9606_0:003537	258	266	DRAPGEKGE	-0.230834	-1.09328	-0.867892	0.134294	-0.253296	-0.0544256	0.61322	0.369243	0.666963	-1.13937
TRAF6	FALSE	...P.E..[FYWDE]	Q14153	9606_0:002765	281	289	RRRPEEVQE	0.427686	0.0672197	-0.200471	0.389107	0.056089	-0.333774	0.394718	0.0740568	-0.22979	-0.823635
TRAF6	FALSE	...P.E..[FYWDE]	A0A024R0X8	9606_0:004094	60	68	TVKPVENKD	-0.897018	-0.877574	-0.984381	-0.106543	-0.0704522	-0.0294565	-0.346407	-0.573773	-0.401215	-0.182079
TRAF6	FALSE	...P.E..[FYWDE]	A0A384NY94	9606_0:00252a	1240	1248	LKAPDEDGE	-0.27011	-0.690822	-0.241109	-0.188292	-0.42726	0.251416	-0.0785649	-0.212193	-0.00925696	0.412143
TRAF6	FALSE	...P.E..[FYWDE]	Q6ZVF9	9606_0:0014a2	488	496	ETRPSEFAE	-0.773189	-0.79131	-0.753711	-0.135621	-0.626219	-0.612531	-0.499278	-0.395641	-0.271664	0.142916
TRAF6	FALSE	...P.E..[FYWDE]	B4E1W8	9606_0:0024a9	1709	1717	MGSPKEVIF	0.207768	0.378625	0.3793	0.0583079	0.166548	0.192468	0.0559341	0.268347	0.20646	0.714162
TRAF6	FALSE	...P.E..[FYWDE]	A8K119	9606_0:002261	970	978	LNEPEEPSE	-1.49099	-1.94177	-1.23154	-1.56357	-1.13125	-1.04745	-1.55333	-1.63858	-0.883722	-1.20721
TRAF6	FALSE	...P.E..[FYWDE]		9606_0:0043da	738	746	ITRPLESDE	1.27054	1.3124	1.3124	1.01946	1.04393	1.04393	1.14584	1.19374	1.19374	0.101847
TRAF6	FALSE	...P.E..[FYWDE]	P12829	9606_0:003fb5	30	38	PEAPKEPAF	-0.820088	-0.619756	-1.59887	-0.511206	-0.279188	-0.752571	-0.293688	-0.0820036	-0.669021	-0.456089
TRAF6	FALSE	...P.E..[FYWDE]	P25089	9606_0:00475c	340	348	SASPPEETE	-0.146899	-0.412657	-0.600107	-0.599737	-0.784111	-0.813051	-0.47084	-0.765517	-0.779968	0.437391
TRAF6	FALSE	...P.E..[FYWDE]	Q587I9	9606_0:000c77	1036	1044	GPLPQEEKW	-0.920888	-0.4746	-1.20853	-0.169379	-0.584624	-0.559313	-0.317934	-0.707642	-0.688318	0.181317
[truncated: 150 more rows]
